# Supplementary material for: (E)-1-(4-Bromo­phen­yl)ethan-1-one semicarbazone
Source: Acta Crystallogr Sect E Struct Rep Online. 2009 Jun 17;65(Pt 7):o1591–2. doi: 10.1107/S1600536809022284 (PMC2969411; doi:10.1107/S1600536809022284)
Supplement: Supplementary file 2 [file e-65-o1591-Isup2.hkl]

# 
# h,k,l, Fc-squared, Fo-squared, sigma(Fo-squared) and status flag 
# 
data_I
_shelx_title ' sm4_0m in P2(1)/c (100K)' 
_shelx_refln_list_code          4 
_shelx_F_calc_maximum      205.48 
_exptl_crystal_F_000       512.00 
_reflns_d_resolution_high  0.7073 
 
loop_ 
 _symmetry_equiv_pos_as_xyz 
 'x, y, z' 
 '-x, y+1/2, -z+1/2' 
 '-x, -y, -z' 
 'x, -y-1/2, z-1/2' 
 
_cell_length_a    17.6700 
_cell_length_b     7.3426 
_cell_length_c     7.9082 
_cell_angle_alpha  90.000 
_cell_angle_beta  102.953 
_cell_angle_gamma  90.000 
 
_shelx_F_squared_multiplier     1.000 
 
loop_ 
 _refln_index_h 
 _refln_index_k 
 _refln_index_l 
 _refln_F_squared_calc 
 _refln_F_squared_meas 
 _refln_F_squared_sigma 
 _refln_observed_status 
   1   0   0     2177.29       -0.55      0.55 o 
   2   0   0     7282.31     7972.04    189.02 o 
   3   0   0     2781.79     2789.68     58.45 o 
   4   0   0     1699.44     1849.35     36.48 o 
   5   0   0     2857.87     2969.57     57.29 o 
   6   0   0     1802.54     1858.76     37.80 o 
   7   0   0       45.45       45.66      8.16 o 
   8   0   0      349.87      496.37     17.05 o 
   9   0   0       11.30        6.84     11.23 o 
  10   0   0     1798.60     2096.84     44.93 o 
  11   0   0     6926.10     7661.80    146.17 o 
  12   0   0      889.48      937.74     27.66 o 
  13   0   0     6918.39     7644.73    163.49 o 
  14   0   0     4553.53     4965.10    130.60 o 
  15   0   0     3441.53     3958.58    154.67 o 
  16   0   0     1561.53     1601.88     68.83 o 
  17   0   0      185.51      124.07     31.81 o 
  18   0   0      569.40      655.80     43.06 o 
  19   0   0      965.40     1168.16     90.65 o 
  20   0   0      185.03      236.78     41.26 o 
  21   0   0       83.61       51.83     41.97 o 
  22   0   0        0.23        4.77     43.75 o 
  23   0   0       42.69      -15.90     45.55 o 
  24   0   0      181.36      195.89     48.08 o 
   1   1   0      101.55      148.18      5.87 o 
   2   1   0        3.64        3.66      3.06 o 
   3   1   0     2517.36     2958.93     80.89 o 
   4   1   0      268.54      270.80     11.39 o 
   5   1   0     5237.09     5934.78     89.96 o 
   6   1   0     2339.25     2523.13     46.61 o 
   7   1   0      381.80      394.54     12.64 o 
   8   1   0     3257.72     3850.52     60.85 o 
   9   1   0      657.94      745.77     30.07 o 
  10   1   0      982.47     1308.55     24.40 o 
  11   1   0       33.82      101.81     10.37 o 
  12   1   0      417.46      473.97     15.33 o 
  13   1   0        5.48       -2.39     11.44 o 
  14   1   0      340.99      496.05     18.20 o 
  15   1   0        0.91      -15.96     15.96 o 
  16   1   0       99.09       88.57     17.77 o 
  17   1   0      483.83      728.47     27.95 o 
  18   1   0       37.66       26.24     21.20 o 
  19   1   0      280.26      384.46     29.45 o 
  20   1   0        9.52      -19.51     26.73 o 
  21   1   0      229.99      238.61     30.58 o 
  22   1   0       60.08       82.61     30.87 o 
  23   1   0       67.26      105.47     38.30 o 
  24   1   0       23.31       72.57     37.97 o 
   0   2   0     4479.46     6987.40    179.86 o 
   1   2   0    10152.64    16006.63    269.69 o 
   2   2   0     2452.38     3383.72     54.49 o 
   3   2   0    10383.94    14279.15    235.72 o 
   4   2   0      721.56      934.29     21.00 o 
   5   2   0     1966.76     2046.55     44.73 o 
   6   2   0      794.31     1254.08     30.58 o 
   7   2   0      633.65      688.22     17.96 o 
   8   2   0        4.77       19.55      9.79 o 
   9   2   0       24.15       26.74     10.93 o 
  10   2   0      675.05      654.88     22.19 o 
  11   2   0     2564.19     3013.61     61.62 o 
  12   2   0     1866.84     1922.58     40.72 o 
  13   2   0     1346.74     1461.85     35.01 o 
  14   2   0     1704.26     1657.75     57.84 o 
  15   2   0     1487.72     1558.12     38.22 o 
  16   2   0      854.66      940.52     30.98 o 
  17   2   0      171.94      140.47     21.61 o 
  18   2   0      902.79      986.33     41.21 o 
  19   2   0       73.57       21.48     28.97 o 
  20   2   0       27.87        1.44     35.33 o 
  21   2   0       63.94      125.35     38.91 o 
  22   2   0        1.79       -9.99     43.26 o 
  23   2   0        3.75       76.51     42.90 o 
   1   3   0     2341.27     3629.77     68.39 o 
   2   3   0       13.01       30.67      6.04 o 
   3   3   0     8287.65    12017.10    189.18 o 
   4   3   0     4017.73     4932.09     79.75 o 
   5   3   0     3424.11     4005.38     81.14 o 
   6   3   0    10328.02    13182.98    255.38 o 
   7   3   0     5185.62     5549.90    125.27 o 
   8   3   0     3665.23     3987.06     83.43 o 
   9   3   0     3989.88     3929.19     76.26 o 
  10   3   0     3828.92     4051.36     79.08 o 
  11   3   0      800.63      746.59     33.70 o 
  12   3   0      958.74      864.66     29.47 o 
  13   3   0      966.04      970.16     31.46 o 
  14   3   0      534.92      773.21     30.05 o 
  15   3   0      336.75      394.71     24.73 o 
  16   3   0      480.52      699.86     46.33 o 
  17   3   0      876.34      805.07     58.02 o 
  18   3   0      409.50      531.26     47.72 o 
  19   3   0      407.23      471.54     35.42 o 
  20   3   0      921.90      969.64     62.64 o 
  21   3   0      402.22      564.87     43.13 o 
  22   3   0      351.02      356.24     45.97 o 
  23   3   0      480.36      490.88     62.72 o 
   0   4   0       25.27       39.40     15.78 o 
   1   4   0      178.88      254.62     12.06 o 
   2   4   0      165.74      267.72     11.42 o 
   3   4   0       45.30       65.93      8.89 o 
   4   4   0      208.78      343.90     12.68 o 
   5   4   0      576.91      826.67     22.71 o 
   6   4   0       84.46      147.66     13.81 o 
   7   4   0       55.60      101.51     14.09 o 
   8   4   0       72.58      110.07     17.34 o 
   9   4   0       41.30       75.02     19.65 o 
  10   4   0        1.54       39.33     19.54 o 
  11   4   0       46.62      113.87     22.67 o 
  12   4   0        4.92       -9.63     22.14 o 
  13   4   0        9.27        2.13     23.84 o 
  14   4   0       22.61       30.47     26.62 o 
  15   4   0       11.96      -27.48     27.54 o 
  16   4   0        0.05      -26.70     33.82 o 
  17   4   0       79.27      101.60     42.60 o 
  18   4   0       11.19       -3.83     39.19 o 
  19   4   0       18.29      -12.39     41.63 o 
  20   4   0       20.94       14.08     67.56 o 
  21   4   0        0.35      -31.57     75.14 o 
  22   4   0       41.34       34.59     50.44 o 
   1   5   0       27.56       24.49     10.62 o 
   2   5   0     1547.19     2329.09     44.48 o 
   3   5   0     4461.24     5919.09    102.24 o 
   4   5   0     1858.29     2358.45     45.23 o 
   5   5   0     2250.76     2619.60     49.44 o 
   6   5   0     2808.76     2969.07     60.13 o 
   7   5   0     2622.77     3082.23     67.82 o 
   8   5   0     3726.64     3991.42     96.06 o 
   9   5   0     2451.30     2739.32     70.79 o 
  10   5   0     1686.59     1548.17     48.28 o 
  11   5   0     2200.82     2578.70     75.75 o 
  12   5   0     1698.25     1764.99     54.87 o 
  13   5   0       15.71       -4.90     28.44 o 
  14   5   0      151.63      217.80     34.44 o 
  15   5   0       52.25       44.56     35.25 o 
  16   5   0       18.02      -18.19     36.87 o 
  17   5   0      243.74      255.74     43.63 o 
  18   5   0      131.75      143.56     44.49 o 
  19   5   0      470.98      693.15     70.67 o 
  20   5   0      259.79      313.73     65.28 o 
  21   5   0      384.64      473.93     91.16 o 
   0   6   0     2734.82     3022.39     87.95 o 
   1   6   0      422.26      653.64     23.60 o 
   2   6   0     2321.41     2726.90     52.46 o 
   3   6   0     4561.17     6229.70    108.61 o 
   4   6   0      401.28      496.63     19.65 o 
   5   6   0      124.96      147.58     14.47 o 
   6   6   0      174.52      183.38     19.36 o 
   7   6   0       12.72       -5.31     17.61 o 
   8   6   0      215.82      314.57     27.25 o 
   9   6   0       36.18       34.13     22.55 o 
  10   6   0      724.22      868.59     50.93 o 
  11   6   0     1097.57     1131.32     49.48 o 
  12   6   0      421.04      565.40     42.20 o 
  13   6   0      967.57      928.41     49.27 o 
  14   6   0      384.35      382.54     55.74 o 
  15   6   0      240.51      176.21     52.25 o 
  16   6   0      943.33      974.53    199.43 o 
  17   6   0      432.19      590.69     67.01 o 
  18   6   0      180.45       97.64     60.36 o 
  19   6   0       69.90       69.81     62.82 o 
   1   7   0        0.39       -0.18     13.96 o 
   2   7   0      134.07      233.07     17.45 o 
   3   7   0      428.30      694.79     25.91 o 
   4   7   0      382.27      585.54     24.06 o 
   5   7   0        9.12      -10.15     19.20 o 
   6   7   0      143.89      195.83     24.08 o 
   7   7   0      370.08      413.81     28.55 o 
   8   7   0      293.82      432.71     29.82 o 
   9   7   0      323.87      357.82     46.23 o 
  10   7   0      181.31      270.08     34.39 o 
  11   7   0      213.61      158.49     45.39 o 
  12   7   0      148.32      231.97     49.55 o 
  13   7   0       64.57       39.35    119.67 o 
  14   7   0        8.37      -50.28     50.28 o 
  15   7   0        4.95       41.68     53.78 o 
  16   7   0       18.43      -37.61     56.34 o 
  17   7   0       95.68      225.88     63.27 o 
   0   8   0     2164.02     2936.38     77.52 o 
   1   8   0     1522.77     1624.74     42.53 o 
   2   8   0     1796.34     2002.50     51.29 o 
   3   8   0     1427.42     1185.03     43.82 o 
   4   8   0      857.80     1093.84     42.72 o 
   5   8   0      357.01      365.52     29.51 o 
   6   8   0      341.22      607.97     53.86 o 
   7   8   0        5.59      -30.84     30.84 o 
   8   8   0      184.78      193.37     45.52 o 
   9   8   0      600.63      929.17     64.19 o 
  10   8   0      162.10       77.72     47.01 o 
  11   8   0      410.99      282.88     53.77 o 
  12   8   0      648.74      571.83     62.28 o 
  13   8   0      601.16      472.51     62.47 o 
  14   8   0      926.50      849.03    144.20 o 
  15   8   0      666.58      586.87     69.56 o 
   1   9   0       86.56       72.46     23.09 o 
   2   9   0        4.27       -3.39     29.96 o 
   3   9   0      130.13      100.10     32.99 o 
   4   9   0      309.72      449.84     39.79 o 
   5   9   0       29.81       16.96     32.91 o 
   6   9   0      226.27      238.65     38.67 o 
   7   9   0      296.16      294.88     40.78 o 
   8   9   0       23.15        9.76     47.88 o 
   9   9   0      291.76      283.93     55.80 o 
  10   9   0       80.07       40.86     52.11 o 
  11   9   0        0.99       28.82     90.55 o 
  12   9   0       74.77       -1.47     74.71 o 
   2  10   0       72.08       19.90     65.81 o 
   3  10   0      317.33      554.68     85.97 o 
   4  10   0       58.06       64.93     48.68 o 
   5  10   0      194.56      235.85     41.00 o 
   6  10   0       39.04        2.45     38.66 o 
 -24   1   1      474.31      590.01     41.99 o 
 -23   1   1      483.04      669.54     41.75 o 
 -22   1   1      568.34      659.63     35.42 o 
 -21   1   1      866.57      943.37     46.50 o 
 -20   1   1      328.65      357.58     29.06 o 
 -19   1   1      590.73      735.67     32.26 o 
 -18   1   1     1104.82     1088.68     49.48 o 
 -17   1   1      294.59      291.14     19.98 o 
 -16   1   1      154.68      184.64     17.86 o 
 -15   1   1       67.04      -15.41     15.41 o 
 -14   1   1       83.17       20.68     14.05 o 
 -13   1   1      511.43      525.80     15.57 o 
 -12   1   1     2685.40     2774.47     45.38 o 
 -11   1   1     2933.79     2920.78     43.96 o 
 -10   1   1     3642.95     3584.24     56.72 o 
  -9   1   1     7511.74     8293.90    116.33 o 
  -8   1   1     7717.49     8105.19    113.39 o 
  -7   1   1     5452.67     5681.56     79.97 o 
  -6   1   1     7746.76     8788.76    121.96 o 
  -5   1   1     6209.03     7070.81     98.21 o 
  -4   1   1     5544.93     5737.25     88.14 o 
  -3   1   1    13534.18    15368.29    263.24 o 
  -2   1   1     1349.87     1737.54     31.50 o 
  -1   1   1     5310.41     1244.23     25.50 o 
   0   1   1     5225.91     1195.56     81.39 o 
   1   1   1     1331.93     1641.08     71.16 o 
   2   1   1    13354.75    14630.00    427.10 o 
   3   1   1     5469.74     5578.34    157.37 o 
   4   1   1     6208.37     6659.63     99.06 o 
   5   1   1     7737.75     8531.37    135.69 o 
   6   1   1     5415.29     5627.74     90.90 o 
   7   1   1     7770.22     8204.73    131.51 o 
   8   1   1     7567.70     8236.93    132.73 o 
   9   1   1     3664.25     3544.51     60.36 o 
  10   1   1     2913.73     2969.37     52.18 o 
  11   1   1     2677.12     2767.93     49.91 o 
  12   1   1      511.11      573.37     19.28 o 
  13   1   1       81.55       -9.54     13.62 o 
  14   1   1       67.49       -6.11     14.47 o 
  15   1   1      153.38      186.43     16.56 o 
  16   1   1      289.43      302.82     22.11 o 
  17   1   1     1087.64     1123.97     41.76 o 
  18   1   1      595.69      769.47     30.59 o 
  19   1   1      331.24      376.67     30.25 o 
  20   1   1      871.08     1012.50     40.90 o 
  21   1   1      569.30      676.85     36.54 o 
  22   1   1      484.54      651.38     73.56 o 
  23   1   1      474.84      553.92     41.66 o 
 -24   2   1       31.33       35.97     53.82 o 
 -23   2   1       17.17       40.12     40.94 o 
 -22   2   1        7.96       28.31     38.75 o 
 -21   2   1       73.71       92.74     37.60 o 
 -20   2   1       59.57       -3.72     34.42 o 
 -19   2   1      151.65      124.21     28.89 o 
 -18   2   1      918.01      903.53     32.01 o 
 -17   2   1      360.06      300.36     22.47 o 
 -16   2   1      906.72     1004.65     31.53 o 
 -15   2   1     2403.44     2381.70     59.14 o 
 -14   2   1     1522.22     1544.36     43.19 o 
 -13   2   1     1388.26     1338.17     42.38 o 
 -12   2   1     1904.96     1885.41     39.71 o 
 -11   2   1      789.65      848.63     23.67 o 
 -10   2   1      438.32      483.88     18.01 o 
  -9   2   1     1407.79     1636.58     35.73 o 
  -8   2   1      102.99        2.15      7.26 o 
  -7   2   1      669.17      384.23     11.55 o 
  -6   2   1      314.68      376.33     12.39 o 
  -5   2   1     3170.11     3340.03     60.21 o 
  -4   2   1     2558.37     2553.99     49.85 o 
  -3   2   1     2545.91     3212.01     56.35 o 
  -2   2   1     6724.10     9025.05    141.95 o 
  -1   2   1     8754.40    11947.48    197.86 o 
   0   2   1     8690.63    11647.24    226.81 o 
   1   2   1     6763.33     9005.54    163.54 o 
   2   2   1     2550.44     3175.48     65.09 o 
   3   2   1     2601.27     2483.82     50.77 o 
   4   2   1     3134.57     3148.40     63.58 o 
   5   2   1      315.63      380.85     14.07 o 
   6   2   1      654.94      376.88     12.62 o 
   7   2   1      103.69       -2.53      9.12 o 
   8   2   1     1417.65     1670.91     36.51 o 
   9   2   1      436.44      481.28     18.46 o 
  10   2   1      785.13      876.41     26.30 o 
  11   2   1     1886.37     1924.90     43.71 o 
  12   2   1     1385.32     1359.17     35.94 o 
  13   2   1     1538.18     1544.86     50.77 o 
  14   2   1     2420.37     2381.09     55.40 o 
  15   2   1      908.17      980.72     34.32 o 
  16   2   1      354.40      268.38     24.70 o 
  17   2   1      908.66      897.05     38.44 o 
  18   2   1      153.44      104.84     29.40 o 
  19   2   1       59.41       59.84     31.28 o 
  20   2   1       74.79       43.15     33.51 o 
  21   2   1        8.12       29.12     40.71 o 
  22   2   1       16.90      -25.12     42.42 o 
  23   2   1       31.05       33.89     51.62 o 
 -23   3   1       75.57      113.57     61.85 o 
 -22   3   1       86.62       88.02     41.78 o 
 -21   3   1      110.39       54.14     39.15 o 
 -20   3   1       99.00       37.49     31.60 o 
 -19   3   1       29.53      -28.21     28.21 o 
 -18   3   1      162.77      104.73     27.96 o 
 -17   3   1       23.02        0.42     22.24 o 
 -16   3   1       52.49       -2.02     21.12 o 
 -15   3   1      129.50        2.61     19.54 o 
 -14   3   1       73.70       10.34     18.12 o 
 -13   3   1       89.25       58.17     20.52 o 
 -12   3   1      974.86      993.72     32.92 o 
 -11   3   1      280.95      332.89     37.12 o 
 -10   3   1      677.72      764.31     33.80 o 
  -9   3   1      711.69      629.44     20.99 o 
  -8   3   1      676.72      581.74     18.96 o 
  -7   3   1     1493.00     1607.64     38.40 o 
  -6   3   1      824.05      538.76     19.64 o 
  -5   3   1      895.51     1163.51     29.20 o 
  -4   3   1      298.31      397.03     11.90 o 
  -3   3   1     2181.45     1459.25     26.43 o 
  -2   3   1      407.01      621.45     28.45 o 
  -1   3   1      637.95      421.40     12.68 o 
   0   3   1      650.95      446.57     22.10 o 
   1   3   1      402.83      605.20     22.32 o 
   2   3   1     2228.13     1440.07     28.23 o 
   3   3   1      302.46      413.35     15.99 o 
   4   3   1      893.48     1110.43     27.34 o 
   5   3   1      808.03      586.32     19.42 o 
   6   3   1     1474.64     1697.51     39.04 o 
   7   3   1      687.92      704.11     31.43 o 
   8   3   1      716.02      672.87     23.02 o 
   9   3   1      682.65      780.37     27.72 o 
  10   3   1      279.05      301.11     17.64 o 
  11   3   1      966.63      984.10     29.79 o 
  12   3   1       91.12       39.71     17.50 o 
  13   3   1       72.50       -8.15     18.21 o 
  14   3   1      128.29        2.20     19.89 o 
  15   3   1       52.70       -4.68     21.27 o 
  16   3   1       22.54       10.09     23.08 o 
  17   3   1      166.08       99.33     25.81 o 
  18   3   1       28.98       20.90     29.17 o 
  19   3   1       97.49      109.45     32.25 o 
  20   3   1      108.56      120.56     34.73 o 
  21   3   1       87.30       46.68     41.93 o 
  22   3   1       76.81       77.73     52.24 o 
 -22   4   1        2.11      -35.91     68.16 o 
 -21   4   1       63.31       19.34     46.48 o 
 -20   4   1      122.51       70.27     44.80 o 
 -19   4   1      268.84      240.23     64.97 o 
 -18   4   1     1088.40     1061.19     56.50 o 
 -17   4   1      871.34      925.06     51.74 o 
 -16   4   1     1092.14     1024.12     51.01 o 
 -15   4   1     3571.77     3465.09     99.12 o 
 -14   4   1     1524.05     1333.17     48.70 o 
 -13   4   1     1985.81     2096.22     60.20 o 
 -12   4   1     3427.62     3664.49     91.15 o 
 -11   4   1     1680.48     1646.36     49.23 o 
 -10   4   1      611.04      726.55     32.72 o 
  -9   4   1      220.67      226.68     21.14 o 
  -8   4   1       37.75       16.82     19.72 o 
  -7   4   1      537.08      464.56     19.97 o 
  -6   4   1       90.84       47.70      9.15 o 
  -5   4   1     2286.50     2218.99     41.65 o 
  -4   4   1     6423.54     6999.67    118.77 o 
  -3   4   1     4204.54     5063.98     92.77 o 
  -2   4   1     7246.41     9455.28    168.72 o 
  -1   4   1     8132.06    11145.44    176.44 o 
   0   4   1     8176.57    10815.80    197.65 o 
   1   4   1     7196.65     9565.27    164.48 o 
   2   4   1     4221.71     5162.58     97.00 o 
   3   4   1     6335.37     7126.07    121.03 o 
   4   4   1     2323.79     2273.80     46.27 o 
   5   4   1       89.15       43.94     11.84 o 
   6   4   1      547.68      425.56     24.66 o 
   7   4   1       38.45       16.91     13.27 o 
   8   4   1      217.13      226.29     17.59 o 
   9   4   1      608.32      756.93     31.17 o 
  10   4   1     1697.20     1660.78     48.83 o 
  11   4   1     3442.82     3797.29     93.20 o 
  12   4   1     1991.67     2226.03     62.10 o 
  13   4   1     1511.87     1376.04     47.02 o 
  14   4   1     3547.26     3624.06    102.96 o 
  15   4   1     1098.34     1047.58     77.21 o 
  16   4   1      868.12      946.80     50.55 o 
  17   4   1     1095.46     1113.28     70.69 o 
  18   4   1      267.32      329.30     58.34 o 
  19   4   1      123.60      171.28     59.73 o 
  20   4   1       63.59       98.34     61.34 o 
  21   4   1        2.08       41.61     50.20 o 
 -21   5   1      151.20      141.69     50.53 o 
 -20   5   1       98.03       76.41     69.98 o 
 -19   5   1      171.08      211.79     67.05 o 
 -18   5   1       97.09       66.47     43.25 o 
 -17   5   1       26.18       -0.14     39.49 o 
 -16   5   1      106.04       71.92     37.99 o 
 -15   5   1       75.26       52.14     34.76 o 
 -14   5   1        8.75       -3.88     31.28 o 
 -13   5   1       37.79       -5.06     28.95 o 
 -12   5   1      234.49       69.99     25.31 o 
 -11   5   1      127.80      153.43     25.32 o 
 -10   5   1      277.38      339.45     26.66 o 
  -9   5   1      645.91      667.35     31.21 o 
  -8   5   1      852.55      974.68     32.26 o 
  -7   5   1      254.80      364.67     20.55 o 
  -6   5   1     1563.23     1805.59     34.92 o 
  -5   5   1      635.45      737.65     20.35 o 
  -4   5   1      137.72       59.82     10.74 o 
  -3   5   1      662.70      796.75     21.98 o 
  -2   5   1       35.72       58.89     10.71 o 
  -1   5   1       27.05       -9.44      9.44 o 
   0   5   1       27.26        2.25     10.48 o 
   1   5   1       36.31       49.47     11.48 o 
   2   5   1      661.80      734.12     23.17 o 
   3   5   1      140.45       68.99     11.35 o 
   4   5   1      629.76      727.64     26.11 o 
   5   5   1     1567.42     1832.15     41.12 o 
   6   5   1      253.38      371.56     20.08 o 
   7   5   1      851.07     1042.11     32.58 o 
   8   5   1      652.51      681.36     27.76 o 
   9   5   1      274.74      272.94     23.94 o 
  10   5   1      128.43      133.96     22.85 o 
  11   5   1      229.56      129.41     24.49 o 
  12   5   1       38.07       -4.00     26.84 o 
  13   5   1        8.60       13.35     47.09 o 
  14   5   1       74.83       -3.06     42.48 o 
  15   5   1      107.91       23.33     46.90 o 
  16   5   1       26.05       -8.35     50.14 o 
  17   5   1       98.72       75.28     54.57 o 
  18   5   1      169.73      106.20     60.21 o 
  19   5   1       99.23      138.49     61.53 o 
  20   5   1      149.85      151.07     71.94 o 
 -20   6   1       98.97      110.84     62.71 o 
 -19   6   1      165.58      200.26     62.89 o 
 -18   6   1      279.25      279.42     68.44 o 
 -17   6   1      211.31      134.38     44.60 o 
 -16   6   1      394.25      300.56     58.77 o 
 -15   6   1     1184.84     1145.51     56.76 o 
 -14   6   1      641.29      522.62     42.96 o 
 -13   6   1      546.06      649.03     42.83 o 
 -12   6   1      961.48      959.53     48.38 o 
 -11   6   1      398.19      339.87     33.88 o 
 -10   6   1      265.87      294.30     32.36 o 
  -9   6   1        2.02       10.90     22.63 o 
  -8   6   1       39.83      -10.04     20.74 o 
  -7   6   1      134.29       52.82     21.12 o 
  -6   6   1      313.72      231.20     18.60 o 
  -5   6   1      296.93      358.49     17.28 o 
  -4   6   1     2187.86     2676.56     52.00 o 
  -3   6   1     1062.18      601.65     20.67 o 
  -2   6   1     2583.34     3029.64     57.29 o 
  -1   6   1     2707.94     3760.83     68.49 o 
   0   6   1     2668.21     3613.58     88.92 o 
   1   6   1     2620.95     3009.63     62.25 o 
   2   6   1     1040.28      596.02     21.09 o 
   3   6   1     2177.45     2686.53     52.32 o 
   4   6   1      299.89      343.74     19.44 o 
   5   6   1      320.30      206.66     19.42 o 
   6   6   1      137.02       52.34     18.37 o 
   7   6   1       39.92       -8.06     17.70 o 
   8   6   1        2.04      -18.48     18.48 o 
   9   6   1      262.81      282.07     32.13 o 
  10   6   1      405.46      353.41     43.50 o 
  11   6   1      968.23      984.84     64.20 o 
  12   6   1      551.99      645.41     54.78 o 
  13   6   1      629.84      612.82     57.39 o 
  14   6   1     1174.39     1264.42     75.41 o 
  15   6   1      394.12      475.78     59.09 o 
  16   6   1      212.85      246.23     58.48 o 
  17   6   1      280.83      312.93     63.55 o 
  18   6   1      165.84      180.43     63.70 o 
  19   6   1      100.15      114.45     66.15 o 
 -18   7   1      321.53      411.86     68.66 o 
 -17   7   1      132.43        7.56     62.54 o 
 -16   7   1       63.72       14.51     60.94 o 
 -15   7   1       14.65       24.30     41.04 o 
 -14   7   1       48.71       32.31     39.20 o 
 -13   7   1      101.58       64.88     40.58 o 
 -12   7   1      576.10      542.58     42.87 o 
 -11   7   1      633.67      581.72     41.82 o 
 -10   7   1      971.09      968.71     71.05 o 
  -9   7   1     2075.04     2026.91     68.81 o 
  -8   7   1     1270.31     1131.65     49.54 o 
  -7   7   1     2420.94     2572.45     78.49 o 
  -6   7   1     2181.16     2326.50     58.19 o 
  -5   7   1     1940.11     2196.02     55.33 o 
  -4   7   1      574.15      709.18     29.74 o 
  -3   7   1     1279.55     1024.39     29.89 o 
  -2   7   1      638.06      825.34     28.39 o 
  -1   7   1      228.40      303.32     21.89 o 
   0   7   1      233.30      333.39     20.06 o 
   1   7   1      631.19      784.08     28.75 o 
   2   7   1     1306.18      972.17     32.74 o 
   3   7   1      571.71      703.78     26.76 o 
   4   7   1     1950.80     2196.54     55.04 o 
   5   7   1     2171.33     2336.54     73.98 o 
   6   7   1     2421.96     2648.62     81.70 o 
   7   7   1     1271.09     1251.08     53.16 o 
   8   7   1     2056.04     2178.19     73.69 o 
   9   7   1      975.73     1046.44     52.37 o 
  10   7   1      629.96      564.20     53.11 o 
  11   7   1      582.96      567.24     56.61 o 
  12   7   1      100.59       53.56     46.96 o 
  13   7   1       49.46       59.56     49.02 o 
  14   7   1       14.34      -51.48     51.48 o 
  15   7   1       63.23       58.78     55.74 o 
  16   7   1      135.18       33.27     59.29 o 
  17   7   1      322.30      386.29     68.78 o 
 -15   8   1       11.59        6.03     56.77 o 
 -14   8   1        9.40       22.32     98.48 o 
 -13   8   1        1.07      -20.25     51.09 o 
 -12   8   1       87.15      120.15     52.00 o 
 -11   8   1        1.79       -7.34     40.28 o 
 -10   8   1       10.20      -15.12     34.72 o 
  -9   8   1       62.19       56.93     34.23 o 
  -8   8   1       11.71       -6.20     32.25 o 
  -7   8   1       28.78       35.44     31.11 o 
  -6   8   1       19.61       36.84     25.57 o 
  -5   8   1       25.99      -12.94     23.94 o 
  -4   8   1       48.27        7.28     23.09 o 
  -3   8   1       29.88       37.99     23.05 o 
  -2   8   1       98.81       75.21     21.85 o 
  -1   8   1      133.42      155.66     19.42 o 
   0   8   1      136.30      196.50     24.21 o 
   1   8   1      100.88       59.94     23.59 o 
   2   8   1       29.44       50.69     23.25 o 
   3   8   1       48.87        5.50     22.56 o 
   4   8   1       25.99      -18.70     29.70 o 
   5   8   1       19.59       13.98     29.72 o 
   6   8   1       29.16       -9.15     30.87 o 
   7   8   1       11.90       18.16     32.00 o 
   8   8   1       61.57      118.31     36.20 o 
   9   8   1       10.39      -23.21     34.39 o 
  10   8   1        1.78       15.54     46.93 o 
  11   8   1       88.50      116.86     51.86 o 
  12   8   1        1.08        5.21     52.29 o 
  13   8   1        9.59      -46.43     58.04 o 
  14   8   1       11.78      -42.95     55.68 o 
 -12   9   1      449.53      367.58     62.42 o 
 -11   9   1      169.17      144.87     55.86 o 
 -10   9   1      735.33      693.25     66.21 o 
  -9   9   1     1036.15      905.59     69.89 o 
  -8   9   1      652.57      737.49     63.19 o 
  -7   9   1      929.03      980.72     67.48 o 
  -6   9   1      802.15      718.75     47.33 o 
  -5   9   1      838.62      950.83     51.73 o 
  -4   9   1      358.73      298.19     47.40 o 
  -3   9   1      516.45      604.11     53.22 o 
  -2   9   1      129.60      132.90     40.24 o 
  -1   9   1       66.57       88.64     31.80 o 
   0   9   1       65.18       52.52     30.11 o 
   1   9   1      128.23      189.79     28.69 o 
   2   9   1      514.18      614.66     42.71 o 
   3   9   1      353.61      356.56     38.21 o 
   4   9   1      841.04      894.91     49.79 o 
   5   9   1      810.88      804.66     96.48 o 
   6   9   1      927.29      986.62     54.08 o 
   7   9   1      655.46      591.82     47.30 o 
   8   9   1     1023.52      883.73     82.63 o 
   9   9   1      736.77      698.21     65.13 o 
  10   9   1      170.61      132.69     54.01 o 
  11   9   1      451.41      377.99     61.67 o 
  -6  10   1       43.93       60.33     75.44 o 
  -5  10   1      122.96       -9.74     73.81 o 
  -4  10   1      333.06      335.10     81.23 o 
  -3  10   1      157.22       76.02     68.76 o 
  -2  10   1      511.55      573.06     57.96 o 
  -1  10   1      458.85      492.60     77.89 o 
   0  10   1      458.90      394.61     75.78 o 
   1  10   1      511.40      585.73     54.77 o 
   2  10   1      157.99      159.43     45.31 o 
   3  10   1      328.79      298.74     41.78 o 
   4  10   1      124.98       56.48     38.17 o 
   5  10   1       43.49       65.15     38.58 o 
 -24   0   2      122.41      106.01     46.15 o 
 -23   0   2       87.29       49.91     43.79 o 
 -22   0   2       11.29      -15.67     41.21 o 
 -21   0   2       53.05      -19.25     38.20 o 
 -20   0   2      350.44      223.78     37.85 o 
 -19   0   2     1128.36     1182.06     95.19 o 
 -18   0   2     1667.05     1910.44    111.62 o 
 -17   0   2     2842.88     3155.36    155.23 o 
 -16   0   2     1737.15     1679.81     82.30 o 
 -15   0   2     2914.11     2939.09     99.29 o 
 -14   0   2     3252.81     3273.25     74.28 o 
 -13   0   2     2399.00     2522.64     59.36 o 
 -12   0   2     2671.10     2423.51     56.50 o 
 -11   0   2     3369.97     3295.10     66.86 o 
 -10   0   2      482.31      312.21     14.81 o 
  -9   0   2     2158.28     2496.69     51.33 o 
  -8   0   2       27.35        1.80      8.31 o 
  -7   0   2     2526.62     2372.91     47.90 o 
  -6   0   2     5039.41     2263.88     45.34 o 
  -4   0   2    42146.70    49517.17   1012.06 o 
  -3   0   2    10454.46     5102.13     97.04 o 
  -2   0   2    11675.23    10361.77    213.45 o 
  -1   0   2     6691.62     7254.32    150.02 o 
   0   0   2    11881.55    10132.07    208.51 o 
   1   0   2    10234.18     5340.81    110.98 o 
   2   0   2    42222.70    47513.18    938.45 o 
   3   0   2     4493.83     1292.38     34.97 o 
   4   0   2     5144.85     2149.42     51.97 o 
   5   0   2     2569.75     2354.04     57.27 o 
   6   0   2       27.27       18.23      9.98 o 
   7   0   2     2149.99     2519.29     70.92 o 
   8   0   2      492.25      328.56     18.49 o 
   9   0   2     3330.25     3223.64     79.63 o 
  10   0   2     2712.46     2442.34     64.30 o 
  11   0   2     2402.72     2521.30     66.95 o 
  12   0   2     3232.24     3296.56     87.00 o 
  13   0   2     2919.34     3073.01     79.71 o 
  14   0   2     1723.84     1790.57     55.36 o 
  15   0   2     2844.14     3260.43    125.86 o 
  16   0   2     1658.92     1965.02     84.05 o 
  17   0   2     1120.16     1177.42     60.48 o 
  18   0   2      357.04      232.53     40.57 o 
  19   0   2       53.57       24.35     39.87 o 
  20   0   2       11.21      -54.26     54.26 o 
  21   0   2       85.97      -37.48     43.84 o 
  22   0   2      124.24       95.79     48.13 o 
 -24   1   2       41.34       -2.51     36.06 o 
 -23   1   2      184.04      204.49     36.03 o 
 -22   1   2       55.27       43.02     33.23 o 
 -21   1   2      188.62      252.15     30.25 o 
 -20   1   2       88.03       60.82     26.45 o 
 -19   1   2      199.03      222.11     25.98 o 
 -18   1   2        8.17      -15.39     24.33 o 
 -17   1   2      195.10      172.57     20.81 o 
 -16   1   2       18.32       -9.36     15.89 o 
 -15   1   2      265.12      297.59     17.08 o 
 -14   1   2       30.02       12.83     13.94 o 
 -13   1   2      174.93      170.67     13.22 o 
 -12   1   2     1223.04     1182.41     24.85 o 
 -11   1   2      197.11      174.54     14.13 o 
 -10   1   2     1776.38     1727.24     30.19 o 
  -9   1   2      754.04      798.86     20.63 o 
  -8   1   2      941.45      879.62     37.61 o 
  -7   1   2     2173.39      839.34     16.08 o 
  -6   1   2     1074.99     1142.82     20.27 o 
  -5   1   2      904.82      963.23     16.68 o 
  -4   1   2     2641.38     2758.13     41.76 o 
  -3   1   2     2637.82     1904.27     29.52 o 
  -2   1   2     2152.62      303.35     31.27 o 
  -1   1   2      176.79       89.39     22.19 o 
   0   1   2     2125.27      226.94     10.65 o 
   1   1   2     2582.42     1774.02     30.95 o 
   2   1   2     2600.10     2598.31     44.28 o 
   3   1   2      906.79      897.41     17.65 o 
   4   1   2     1073.64     1047.90     18.76 o 
   5   1   2     2216.58      847.54     17.70 o 
   6   1   2      924.53      828.08     32.52 o 
   7   1   2      751.69      803.74     29.10 o 
   8   1   2     1748.37     1710.71     40.58 o 
   9   1   2      199.43      163.62     13.58 o 
  10   1   2     1235.91     1231.77     28.29 o 
  11   1   2      176.68      181.12     15.47 o 
  12   1   2       29.67       41.10     15.36 o 
  13   1   2      269.88      363.76     19.34 o 
  14   1   2       17.93        9.32     17.00 o 
  15   1   2      191.91      212.43     20.11 o 
  16   1   2        8.12        9.61     21.46 o 
  17   1   2      197.59      267.23     25.35 o 
  18   1   2       88.68       91.75     25.43 o 
  19   1   2      189.20      286.73     28.55 o 
  20   1   2       54.92       71.94     47.67 o 
  21   1   2      184.40      250.17     33.51 o 
  22   1   2       41.12       68.08     41.27 o 
 -24   2   2       47.13       26.78     42.23 o 
 -23   2   2       16.95       22.81     40.66 o 
 -22   2   2       75.58       84.19     38.69 o 
 -21   2   2       29.63       29.25     36.11 o 
 -20   2   2      184.78      225.92     36.14 o 
 -19   2   2      515.88      464.93     32.07 o 
 -18   2   2      579.35      615.61     30.06 o 
 -17   2   2      570.82      619.76     26.04 o 
 -16   2   2     1912.06     1798.49     54.71 o 
 -15   2   2     1135.85     1108.66     36.99 o 
 -14   2   2     1384.41     1265.29     32.87 o 
 -13   2   2     1333.10     1289.21     32.28 o 
 -12   2   2     1322.91     1114.56     25.20 o 
 -11   2   2      442.30      506.41     16.12 o 
 -10   2   2      889.74      966.17     22.71 o 
  -9   2   2      220.91      128.54     10.24 o 
  -8   2   2      155.49        2.08      9.10 o 
  -7   2   2     1322.99     1291.87     25.34 o 
  -6   2   2      287.14      292.59     12.45 o 
  -5   2   2     4690.80     5531.24     91.40 o 
  -4   2   2     1210.05     1236.43     23.43 o 
  -3   2   2     6841.46     7918.16    127.94 o 
  -2   2   2     2819.87     3970.67     75.46 o 
  -1   2   2    12318.85    15676.66    321.98 o 
   0   2   2     2836.23     3326.15     92.29 o 
   1   2   2     6779.22     7592.29    203.28 o 
   2   2   2     1201.17     1190.76     36.61 o 
   3   2   2     4669.21     5116.39    104.26 o 
   4   2   2      292.33      266.21     12.35 o 
   5   2   2     1346.72     1234.05     30.31 o 
   6   2   2      156.30       22.73      8.71 o 
   7   2   2      216.58      120.96     10.69 o 
   8   2   2      890.18      975.69     27.79 o 
   9   2   2      440.88      524.98     20.21 o 
  10   2   2     1341.65     1151.30     38.73 o 
  11   2   2     1348.20     1318.52     37.98 o 
  12   2   2     1368.16     1275.59     35.72 o 
  13   2   2     1133.57     1179.11     56.06 o 
  14   2   2     1894.14     1793.49     45.52 o 
  15   2   2      575.61      627.34     40.31 o 
  16   2   2      577.58      704.22     35.42 o 
  17   2   2      513.60      516.00     34.77 o 
  18   2   2      187.62      277.68     33.75 o 
  19   2   2       30.10       46.88     37.25 o 
  20   2   2       75.80       60.26     40.56 o 
  21   2   2       17.30        2.53     86.81 o 
  22   2   2       47.06       95.88     53.47 o 
 -23   3   2      325.81      367.56     46.22 o 
 -22   3   2      427.95      486.32     51.97 o 
 -21   3   2      877.00      822.20    100.54 o 
 -20   3   2      566.51      603.90     81.76 o 
 -19   3   2      196.37      197.12     29.61 o 
 -18   3   2      945.18     1039.62     44.88 o 
 -17   3   2       76.90      -22.08     22.08 o 
 -16   3   2       25.10       11.08     20.92 o 
 -15   3   2      115.98       48.10     22.45 o 
 -14   3   2      145.00       66.38     20.92 o 
 -13   3   2     2287.28     2138.10     58.88 o 
 -12   3   2      568.63      412.80     20.43 o 
 -11   3   2     3443.02     3323.16     63.10 o 
 -10   3   2     4796.53     5263.05     94.82 o 
  -9   3   2     3398.86     3350.26     58.34 o 
  -8   3   2     5858.40     6370.00    121.43 o 
  -7   3   2     6563.26     7259.60    148.49 o 
  -6   3   2     2791.50     2610.13     57.64 o 
  -5   3   2     5034.54     5743.88    118.02 o 
  -4   3   2     4713.67     5529.40    102.85 o 
  -3   3   2      431.82      535.79     15.57 o 
  -2   3   2     1232.04     1321.36     26.86 o 
  -1   3   2      216.45      137.18     16.27 o 
   0   3   2     1256.32     1094.07     40.76 o 
   1   3   2      427.76      491.36     33.86 o 
   2   3   2     4683.36     5421.40    126.66 o 
   3   3   2     5080.91     5507.29    112.94 o 
   4   3   2     2752.72     2441.58     67.23 o 
   5   3   2     6575.29     7127.02    159.21 o 
   6   3   2     5839.19     6173.06    115.66 o 
   7   3   2     3416.98     3324.39     59.89 o 
   8   3   2     4813.68     5328.53    101.58 o 
   9   3   2     3415.45     3322.59     66.96 o 
  10   3   2      579.26      437.45     24.03 o 
  11   3   2     2261.12     2208.17     49.51 o 
  12   3   2      147.98       73.19     18.57 o 
  13   3   2      118.33       64.25     20.08 o 
  14   3   2       25.61       13.22     21.01 o 
  15   3   2       75.52       13.03     22.47 o 
  16   3   2      948.75     1162.32     45.45 o 
  17   3   2      194.16      242.54     35.28 o 
  18   3   2      569.16      683.34     44.89 o 
  19   3   2      874.12     1012.79     53.09 o 
  20   3   2      427.67      516.25     49.40 o 
  21   3   2      327.83      470.21     49.18 o 
 -23   4   2        6.16      -51.11     51.11 o 
 -22   4   2        4.07      -48.55     48.55 o 
 -21   4   2       58.89       97.75     40.44 o 
 -20   4   2       33.44      -39.98     42.69 o 
 -19   4   2        2.58       14.71     40.71 o 
 -18   4   2       21.37      -11.57     41.37 o 
 -17   4   2       28.37       26.86     35.99 o 
 -16   4   2       26.80       29.22     42.74 o 
 -15   4   2       75.34        4.54     44.61 o 
 -14   4   2        6.41       13.62     25.88 o 
 -13   4   2       18.82        7.49     24.38 o 
 -12   4   2       40.13       29.01     22.81 o 
 -11   4   2       40.14        9.34     21.16 o 
 -10   4   2      236.81      199.21     22.36 o 
  -9   4   2       20.65       42.90     15.75 o 
  -8   4   2       51.45       39.02     14.51 o 
  -7   4   2       13.60       24.62     13.60 o 
  -6   4   2       90.87      144.34     14.56 o 
  -5   4   2       98.46      113.45     10.72 o 
  -4   4   2      105.75       -3.81      9.05 o 
  -3   4   2      491.83      587.66     18.52 o 
  -2   4   2      239.83      341.24     17.80 o 
  -1   4   2       90.69      172.86     13.35 o 
   0   4   2      236.29      329.43     12.09 o 
   1   4   2      490.37      582.79     18.87 o 
   2   4   2      105.35        1.41      9.65 o 
   3   4   2       96.84      101.47     10.83 o 
   4   4   2       92.50      131.37     12.73 o 
   5   4   2       13.33       22.86     11.42 o 
   6   4   2       52.33        8.30     13.98 o 
   7   4   2       20.27       22.74     18.47 o 
   8   4   2      241.85      188.61     19.63 o 
   9   4   2       40.44       45.32     16.82 o 
  10   4   2       40.98       83.16     20.97 o 
  11   4   2       18.42       55.53     29.02 o 
  12   4   2        6.41        2.88     30.38 o 
  13   4   2       74.19       53.25     43.98 o 
  14   4   2       26.27       29.20     41.94 o 
  15   4   2       28.03       -5.46     45.50 o 
  16   4   2       20.95       43.51     49.47 o 
  17   4   2        2.61      -49.36     52.17 o 
  18   4   2       33.78        1.21     55.54 o 
  19   4   2       59.70      103.28     60.70 o 
  20   4   2        4.03      -13.71     61.73 o 
  21   4   2        6.27       86.66     92.39 o 
 -21   5   2      458.29      445.83     55.02 o 
 -20   5   2      365.66      334.43     50.80 o 
 -19   5   2      334.53      305.27     48.47 o 
 -18   5   2      341.89      243.10     44.37 o 
 -17   5   2      266.54      284.72     42.76 o 
 -16   5   2       78.46      100.96     38.09 o 
 -15   5   2      107.77      155.11     41.32 o 
 -14   5   2      263.59      264.02     35.79 o 
 -13   5   2      429.83      366.69     35.81 o 
 -12   5   2      737.82      600.61     34.44 o 
 -11   5   2     1001.72     1013.79     44.99 o 
 -10   5   2     3095.33     2819.98     73.85 o 
  -9   5   2     3116.65     2951.79     76.04 o 
  -8   5   2     2882.94     3015.28     76.75 o 
  -7   5   2     5186.06     5690.46    132.28 o 
  -6   5   2     4080.61     4456.06    105.37 o 
  -5   5   2     1401.31     1586.55     39.77 o 
  -4   5   2     1025.14     1036.66     27.26 o 
  -3   5   2      974.27     1121.70     28.24 o 
  -2   5   2       87.06       91.70     11.81 o 
  -1   5   2        9.67        9.72     10.58 o 
   0   5   2       88.86       76.91     10.95 o 
   1   5   2      968.92     1087.38     28.75 o 
   2   5   2     1028.02     1080.39     29.24 o 
   3   5   2     1411.67     1621.38     37.28 o 
   4   5   2     4050.84     4549.98     87.12 o 
   5   5   2     5146.87     5899.32    120.14 o 
   6   5   2     2875.90     2984.46     76.43 o 
   7   5   2     3154.22     3002.41     77.56 o 
   8   5   2     3124.34     2979.98     77.65 o 
   9   5   2      996.39     1133.22     43.00 o 
  10   5   2      726.98      669.73     50.08 o 
  11   5   2      426.78      421.05     79.97 o 
  12   5   2      264.67      194.47     64.54 o 
  13   5   2      108.36      144.64     45.26 o 
  14   5   2       77.05      -32.94     45.55 o 
  15   5   2      263.44      234.42     52.79 o 
  16   5   2      340.30      293.03     58.42 o 
  17   5   2      333.54      409.47     64.40 o 
  18   5   2      364.95      359.12     66.43 o 
  19   5   2      460.82      544.24    126.17 o 
 -20   6   2      131.12      111.55     49.68 o 
 -19   6   2       63.43       56.32     92.19 o 
 -18   6   2      107.83       -1.79     44.89 o 
 -17   6   2      457.06      379.83     47.82 o 
 -16   6   2      471.13      549.11     62.44 o 
 -15   6   2      842.85      773.08     64.01 o 
 -14   6   2     1078.99     1052.12     53.37 o 
 -13   6   2      391.88      400.16     39.29 o 
 -12   6   2      737.59      840.89     46.00 o 
 -11   6   2      632.21      654.65     40.37 o 
 -10   6   2       42.69        8.08     27.10 o 
  -9   6   2      167.80      185.49     25.88 o 
  -8   6   2       33.36       69.12     23.00 o 
  -7   6   2      638.59      790.74     35.61 o 
  -6   6   2      227.01      206.95     23.37 o 
  -5   6   2      234.29      269.86     21.49 o 
  -4   6   2     1847.65     1672.18     37.02 o 
  -3   6   2      737.45      860.88     25.77 o 
  -2   6   2     1707.31     2359.20     46.92 o 
  -1   6   2     5072.66     6687.36    115.85 o 
   0   6   2     1712.27     1988.78     41.14 o 
   1   6   2      730.26      815.87     24.51 o 
   2   6   2     1868.87     1616.61     63.09 o 
   3   6   2      234.04      285.85     25.45 o 
   4   6   2      224.37      260.14     27.11 o 
   5   6   2      631.42      779.11     36.31 o 
   6   6   2       33.85       82.05     23.73 o 
   7   6   2      165.72      171.58     26.22 o 
   8   6   2       43.18       49.09     27.90 o 
   9   6   2      628.03      688.87     41.65 o 
  10   6   2      739.52      887.30     60.20 o 
  11   6   2      391.62      394.27     49.60 o 
  12   6   2     1076.23     1155.59     90.76 o 
  13   6   2      846.06      810.80     63.28 o 
  14   6   2      468.93      479.97     58.92 o 
  15   6   2      457.89      462.00     63.51 o 
  16   6   2      109.42       52.78     60.09 o 
  17   6   2       63.17       21.35     60.80 o 
  18   6   2      130.06      172.56     67.31 o 
 -18   7   2       60.70       18.01     48.62 o 
 -17   7   2       31.58      -12.91     48.42 o 
 -16   7   2       37.86      -15.96     43.25 o 
 -15   7   2       13.61       23.11     48.10 o 
 -14   7   2       89.33      125.04     41.09 o 
 -13   7   2      105.41       62.81     37.62 o 
 -12   7   2       74.74      116.05     36.09 o 
 -11   7   2      255.39      233.09     36.39 o 
 -10   7   2      262.19      333.80     38.50 o 
  -9   7   2      119.22      108.55     44.80 o 
  -8   7   2      305.44      465.28     52.19 o 
  -7   7   2      442.49      476.42     35.73 o 
  -6   7   2      290.47      381.42     39.70 o 
  -5   7   2      183.29      202.23     25.83 o 
  -4   7   2      182.08      108.48     18.86 o 
  -3   7   2       65.14       49.57     17.17 o 
  -2   7   2       30.87       40.95     15.20 o 
  -1   7   2      235.18       27.99     19.41 o 
   0   7   2       31.51       73.96     20.39 o 
   1   7   2       64.06       43.03     21.75 o 
   2   7   2      178.46      121.97     24.57 o 
   3   7   2      182.94      245.32     27.48 o 
   4   7   2      294.00      430.58     33.92 o 
   5   7   2      439.97      479.52     36.32 o 
   6   7   2      305.71      412.68     36.00 o 
   7   7   2      119.74      102.58     31.13 o 
   8   7   2      264.07      366.93     37.67 o 
   9   7   2      253.82      190.14     36.49 o 
  10   7   2       75.51      100.25     35.66 o 
  11   7   2      106.99      135.18     48.21 o 
  12   7   2       88.00       93.81     66.99 o 
  13   7   2       13.40      -49.57     49.57 o 
  14   7   2       37.08       26.01     72.28 o 
  15   7   2       32.03      -55.02     55.02 o 
  16   7   2       59.45       18.01     60.19 o 
 -15   8   2      625.61      603.90     71.25 o 
 -14   8   2      482.49      391.38     49.23 o 
 -13   8   2      936.83      968.13     73.74 o 
 -12   8   2      866.08      744.59     52.25 o 
 -11   8   2      309.40      295.36     42.13 o 
 -10   8   2       69.56       17.73     38.36 o 
  -9   8   2       13.12       49.51     34.88 o 
  -8   8   2       27.44        8.62     32.65 o 
  -7   8   2       35.15      -21.17     32.15 o 
  -6   8   2      272.10      372.50     40.30 o 
  -5   8   2      694.44      732.19     55.75 o 
  -4   8   2     1289.31     1548.93     74.32 o 
  -3   8   2     1055.24     1060.99     87.89 o 
  -2   8   2     2120.54     2553.70     84.93 o 
  -1   8   2     2465.97     2390.74     76.67 o 
   0   8   2     2120.60     2426.97     77.60 o 
   1   8   2     1054.47      959.50     40.92 o 
   2   8   2     1294.14     1501.65     80.80 o 
   3   8   2      695.03      669.10     43.02 o 
   4   8   2      270.04      270.72     39.53 o 
   5   8   2       35.17        1.01     31.36 o 
   6   8   2       27.14      -16.83     32.71 o 
   7   8   2       13.02       23.49     33.74 o 
   8   8   2       69.25       27.28     35.62 o 
   9   8   2      310.75      307.39     42.07 o 
  10   8   2      862.60      774.69     65.36 o 
  11   8   2      936.65     1099.39     77.34 o 
  12   8   2      480.93      340.30     60.11 o 
  13   8   2      629.31      596.55     67.48 o 
 -12   9   2       17.45       44.43     56.38 o 
 -11   9   2      100.13       61.41     76.92 o 
 -10   9   2      191.19      129.66     60.20 o 
  -9   9   2       30.70       63.72     74.68 o 
  -8   9   2      233.19      277.24     53.82 o 
  -7   9   2      427.09      354.42     53.98 o 
  -6   9   2       97.35      101.08     47.64 o 
  -5   9   2      195.82      152.37     48.08 o 
  -4   9   2       43.53       21.42     43.37 o 
  -3   9   2        8.10      -37.46     39.49 o 
  -2   9   2      105.29       92.26     61.89 o 
  -1   9   2       11.22       -5.56     37.98 o 
   0   9   2      104.99       84.38     33.00 o 
   1   9   2        8.05       -7.42     32.03 o 
   2   9   2       43.98       12.18     38.50 o 
   3   9   2      196.04      225.82     37.81 o 
   4   9   2       98.17      124.46     37.13 o 
   5   9   2      426.18      428.95     43.43 o 
   6   9   2      234.38      283.52     47.29 o 
   7   9   2       30.16       18.93     38.00 o 
   8   9   2      190.05      196.18     43.13 o 
   9   9   2      101.17        1.81     40.31 o 
  10   9   2       17.78      -35.01     55.44 o 
  -5  10   2      248.16      327.30     57.38 o 
  -4  10   2      463.70      456.11     71.68 o 
  -3  10   2      412.32      640.57     88.37 o 
  -2  10   2      166.21      107.51     38.66 o 
  -1  10   2      453.25      595.84     46.24 o 
   0  10   2      168.01      113.51     72.18 o 
   1  10   2      411.09      553.83     55.29 o 
   2  10   2      462.50      384.52     52.83 o 
   3  10   2      246.19      267.51     89.45 o 
 -24   1   3      121.23      120.61     36.14 o 
 -23   1   3      398.27      449.78     38.52 o 
 -22   1   3      991.52     1128.71     67.31 o 
 -21   1   3      983.09     1257.08     57.57 o 
 -20   1   3      591.10      607.84     31.67 o 
 -19   1   3      426.09      431.26     29.38 o 
 -18   1   3      233.58      262.21     25.89 o 
 -17   1   3       26.22       19.54     20.18 o 
 -16   1   3        9.04      -17.42     17.42 o 
 -15   1   3      363.96      368.90     18.39 o 
 -14   1   3      367.61      331.89     17.30 o 
 -13   1   3      780.03      711.25     21.53 o 
 -12   1   3     1728.60     1665.21     32.92 o 
 -11   1   3     2880.21     2818.77     47.93 o 
 -10   1   3     5480.50     5635.63     88.45 o 
  -9   1   3     4771.74     4798.52     72.31 o 
  -8   1   3     5970.08     5838.31     86.62 o 
  -7   1   3    13826.11    15562.05    224.36 o 
  -6   1   3     5226.89     5702.00     80.57 o 
  -5   1   3      900.84      749.59     15.51 o 
  -4   1   3     1971.04     1963.30     31.34 o 
  -3   1   3      628.81      581.09     21.27 o 
  -2   1   3        3.79       -6.46      6.46 o 
  -1   1   3        3.75       -6.82      9.21 o 
   0   1   3      619.83      604.83     14.72 o 
   1   1   3     1982.34     1909.84     34.13 o 
   2   1   3      908.32      669.36     21.74 o 
   3   1   3     5230.38     5581.23     86.65 o 
   4   1   3    13824.87    15673.79    238.79 o 
   5   1   3     5949.76     5927.06     90.78 o 
   6   1   3     4762.92     4929.36     80.43 o 
   7   1   3     5484.15     5872.65    103.00 o 
   8   1   3     2871.91     2951.18     55.49 o 
   9   1   3     1728.73     1840.94     36.54 o 
  10   1   3      783.22      807.53     25.57 o 
  11   1   3      371.76      359.07     20.00 o 
  12   1   3      357.81      423.19     20.36 o 
  13   1   3        9.19      -11.26     17.49 o 
  14   1   3       26.62       31.89     20.85 o 
  15   1   3      233.34      294.94     24.54 o 
  16   1   3      424.88      439.59     27.15 o 
  17   1   3      593.90      693.52     31.42 o 
  18   1   3      979.58     1379.46     46.41 o 
  19   1   3      984.54     1258.12     46.13 o 
  20   1   3      398.94      537.50     40.28 o 
  21   1   3      121.88       66.50     43.00 o 
 -24   2   3       63.09       54.32     43.65 o 
 -23   2   3        8.35      -40.69     40.69 o 
 -22   2   3       48.78       39.56     39.25 o 
 -21   2   3       26.58      -27.21     36.60 o 
 -20   2   3      181.64      140.88     35.09 o 
 -19   2   3      540.43      523.77     38.34 o 
 -18   2   3      761.35      898.10     38.90 o 
 -17   2   3      668.81      670.76     27.57 o 
 -16   2   3     1584.88     1445.11     37.17 o 
 -15   2   3      645.78      579.34     23.76 o 
 -14   2   3     1051.10      992.86     27.92 o 
 -13   2   3     2996.57     3099.26     56.43 o 
 -12   2   3     1022.23     1037.26     26.21 o 
 -11   2   3      344.59      315.13     15.41 o 
 -10   2   3       81.53       48.19     13.09 o 
  -9   2   3        6.23       11.56     10.49 o 
  -8   2   3       95.71       15.10     11.59 o 
  -7   2   3      170.44       17.91      8.62 o 
  -6   2   3     1361.37     1486.05     28.58 o 
  -5   2   3     4919.99     4558.04     75.75 o 
  -4   2   3     4107.64     4740.37     74.48 o 
  -3   2   3     4446.20     5233.75     93.31 o 
  -2   2   3     3342.23     3280.68     72.47 o 
  -1   2   3     3381.07     3176.30     71.24 o 
   0   2   3     4423.00     5082.51    120.35 o 
   1   2   3     4102.96     4531.17     88.65 o 
   2   2   3     4840.50     4238.79     90.12 o 
   3   2   3     1373.85     1457.26     31.68 o 
   4   2   3      169.68       23.30      9.28 o 
   5   2   3       97.36       10.11     10.23 o 
   6   2   3        6.11       35.25     11.30 o 
   7   2   3       81.00       48.81     16.08 o 
   8   2   3      348.90      327.27     19.25 o 
   9   2   3     1027.27     1030.37     29.93 o 
  10   2   3     3016.95     3456.45     78.97 o 
  11   2   3     1048.13     1025.46     32.76 o 
  12   2   3      638.92      626.20     27.03 o 
  13   2   3     1566.45     1603.81     48.09 o 
  14   2   3      674.36      721.12     38.77 o 
  15   2   3      760.84     1012.98     46.46 o 
  16   2   3      541.93      644.83     42.05 o 
  17   2   3      182.28      190.10     37.82 o 
  18   2   3       26.62       64.86     38.68 o 
  19   2   3       49.56       54.55     40.95 o 
  20   2   3        8.42      -43.37     43.37 o 
  21   2   3       64.13       49.71     45.15 o 
 -23   3   3       75.45       57.83     45.16 o 
 -22   3   3      106.69      113.54     40.55 o 
 -21   3   3       57.46       53.87     39.26 o 
 -20   3   3      108.78      169.10     36.48 o 
 -19   3   3       84.17       51.20     27.83 o 
 -18   3   3       86.61       84.41     26.67 o 
 -17   3   3        0.76      -15.58     24.17 o 
 -16   3   3       75.79      101.22     30.53 o 
 -15   3   3       34.94       23.60     26.90 o 
 -14   3   3      290.98      303.35     25.05 o 
 -13   3   3       10.23       21.98     17.94 o 
 -12   3   3      477.45      361.18     33.85 o 
 -11   3   3      349.06      328.81     19.38 o 
 -10   3   3     1370.02     1563.87     37.93 o 
  -9   3   3     1125.80      952.56     27.66 o 
  -8   3   3      621.99      543.45     20.72 o 
  -7   3   3     1301.13     1481.67     34.61 o 
  -6   3   3      308.02      342.15     15.20 o 
  -5   3   3      714.57      580.43     20.28 o 
  -4   3   3      282.81      390.98     26.63 o 
  -3   3   3       61.54       89.18     14.36 o 
  -2   3   3      368.40       13.83     13.17 o 
  -1   3   3      369.19       75.18     13.76 o 
   0   3   3       60.77       39.41     22.84 o 
   1   3   3      278.92      316.82     31.24 o 
   2   3   3      701.49      544.91     23.09 o 
   3   3   3      310.66      297.06     16.03 o 
   4   3   3     1293.17     1389.21     29.59 o 
   5   3   3      611.68      556.01     38.80 o 
   6   3   3     1144.59     1001.66     62.00 o 
   7   3   3     1377.98     1533.35     37.24 o 
   8   3   3      355.22      335.67     19.55 o 
   9   3   3      467.44      339.15     22.90 o 
  10   3   3       10.10       -1.40     20.03 o 
  11   3   3      289.35      329.76     24.93 o 
  12   3   3       35.07        0.76     22.21 o 
  13   3   3       74.47       77.15     25.16 o 
  14   3   3        0.77      -25.55     25.55 o 
  15   3   3       84.99       58.04     28.30 o 
  16   3   3       82.45        0.58     34.60 o 
  17   3   3      109.98      134.43     39.15 o 
  18   3   3       57.59      103.51     47.36 o 
  19   3   3      108.40      126.78     43.74 o 
  20   3   3       74.74      111.77     45.80 o 
 -23   4   3        7.41       19.01     94.24 o 
 -22   4   3      112.56      142.93     50.58 o 
 -21   4   3       63.47       -2.57     46.21 o 
 -20   4   3      299.66      398.16     48.39 o 
 -19   4   3      952.72      749.52     56.26 o 
 -18   4   3      749.52      543.36    115.18 o 
 -17   4   3     1347.04     1334.61     63.13 o 
 -16   4   3     1890.93     1671.11     76.11 o 
 -15   4   3     2281.78     2185.79    118.71 o 
 -14   4   3     1118.05      958.22     41.53 o 
 -13   4   3     2009.09     1832.29     67.44 o 
 -12   4   3      725.49      658.22     33.61 o 
 -11   4   3      587.84      525.42     42.10 o 
 -10   4   3     2211.16     2675.61     70.16 o 
  -9   4   3       11.71       -1.36     18.99 o 
  -8   4   3      403.90      436.43     27.61 o 
  -7   4   3     1555.31     1708.25     48.42 o 
  -6   4   3     1742.65     1896.13     44.84 o 
  -5   4   3     2743.37     2795.02     60.88 o 
  -4   4   3     3578.46     3877.92     80.76 o 
  -3   4   3     4934.91     5989.46    120.89 o 
  -2   4   3     6863.49     8147.16    162.07 o 
  -1   4   3     6795.74     7699.28    202.70 o 
   0   4   3     4974.61     5403.28    145.30 o 
   1   4   3     3556.92     3652.31     90.05 o 
   2   4   3     2749.03     2615.32     67.34 o 
   3   4   3     1742.84     1814.28     50.17 o 
   4   4   3     1566.08     1655.31     41.20 o 
   5   4   3      397.25      410.96     27.60 o 
   6   4   3       11.83       -0.01     22.17 o 
   7   4   3     2214.61     2849.95     73.48 o 
   8   4   3      580.16      598.48     31.10 o 
   9   4   3      730.76      707.71     34.32 o 
  10   4   3     1997.14     2024.18     79.22 o 
  11   4   3     1127.52     1064.63     69.35 o 
  12   4   3     2271.94     2517.37    131.45 o 
  13   4   3     1893.15     1921.94     86.09 o 
  14   4   3     1349.40     1472.86     87.87 o 
  15   4   3      745.12      752.84     63.83 o 
  16   4   3      951.02     1016.17     72.16 o 
  17   4   3      299.94      382.29     62.11 o 
  18   4   3       63.41       76.87     60.25 o 
  19   4   3      113.22      168.45     66.00 o 
 -21   5   3       42.27       19.60     47.97 o 
 -20   5   3       72.08       90.76     46.86 o 
 -19   5   3      130.52      145.76     45.02 o 
 -18   5   3      126.71      130.26     42.63 o 
 -17   5   3       82.75       73.63     46.32 o 
 -16   5   3        9.89       -3.69     50.65 o 
 -15   5   3        4.32       22.96     34.20 o 
 -14   5   3       26.94      -31.88     31.88 o 
 -13   5   3      115.54       89.24     31.48 o 
 -12   5   3      369.28      505.53     36.69 o 
 -11   5   3       83.28      114.31     26.11 o 
 -10   5   3      864.19      859.89     38.49 o 
  -9   5   3      268.49      299.23     26.65 o 
  -8   5   3      437.09      490.87     28.94 o 
  -7   5   3      566.91      591.38     29.79 o 
  -6   5   3      505.60      536.54     27.69 o 
  -5   5   3      299.61      358.02     24.01 o 
  -4   5   3      453.43      579.88     24.73 o 
  -3   5   3      292.37      400.42     23.52 o 
  -2   5   3      140.99      208.04     16.61 o 
  -1   5   3      142.66      216.62     22.25 o 
   0   5   3      293.82      379.26     28.46 o 
   1   5   3      456.23      655.11     34.84 o 
   2   5   3      303.12      417.35     36.63 o 
   3   5   3      500.02      578.61     32.45 o 
   4   5   3      573.31      583.21     38.85 o 
   5   5   3      438.29      531.35     29.34 o 
   6   5   3      266.86      345.87     27.02 o 
   7   5   3      855.46      879.48     37.90 o 
   8   5   3       83.40       71.96     24.54 o 
   9   5   3      369.47      464.19     32.66 o 
  10   5   3      117.34      101.26     31.38 o 
  11   5   3       26.37        5.38     51.38 o 
  12   5   3        4.30        8.46     41.87 o 
  13   5   3       10.10      -14.77     45.01 o 
  14   5   3       81.64       63.47     51.12 o 
  15   5   3      129.35       83.77     73.05 o 
  16   5   3      129.20      185.78    102.50 o 
  17   5   3       72.94       68.43    103.16 o 
  18   5   3       41.42       -3.78     62.91 o 
 -20   6   3      199.29      151.88     53.94 o 
 -19   6   3      380.95      395.12     51.45 o 
 -18   6   3      482.51      458.44     51.38 o 
 -17   6   3      430.17      355.15     47.45 o 
 -16   6   3      443.70      252.30     43.81 o 
 -15   6   3      449.17      450.87     63.63 o 
 -14   6   3      455.12      450.13     52.63 o 
 -13   6   3      363.04      298.70     54.72 o 
 -12   6   3      235.16      231.10     36.05 o 
 -11   6   3      108.67      106.36     31.97 o 
 -10   6   3      688.72      788.52     43.05 o 
  -9   6   3       85.42       26.70     33.03 o 
  -8   6   3      337.27      458.42     36.06 o 
  -7   6   3      313.75      175.41     25.03 o 
  -6   6   3      996.73     1080.46     41.18 o 
  -5   6   3      457.89      603.17     31.58 o 
  -4   6   3     2630.77     3215.67     97.21 o 
  -3   6   3      901.60     1132.95     40.73 o 
  -2   6   3     1351.51     1421.63     46.29 o 
  -1   6   3     1348.68     1342.24     44.94 o 
   0   6   3      901.49      993.46     44.72 o 
   1   6   3     2647.35     3093.15     82.01 o 
   2   6   3      452.72      696.49     63.34 o 
   3   6   3     1009.97      976.38     39.82 o 
   4   6   3      307.18      189.87     35.12 o 
   5   6   3      341.96      465.64     30.92 o 
   6   6   3       86.26       19.26     27.07 o 
   7   6   3      678.93      816.89     44.09 o 
   8   6   3      107.84      109.19     31.18 o 
   9   6   3      235.54      247.59     35.51 o 
  10   6   3      360.45      368.59     39.28 o 
  11   6   3      455.93      494.52     58.39 o 
  12   6   3      449.83      381.17     55.59 o 
  13   6   3      446.54      370.43     75.52 o 
  14   6   3      431.74      454.28     63.10 o 
  15   6   3      477.84      466.38     67.78 o 
  16   6   3      381.45      399.79     66.83 o 
  17   6   3      197.07      143.17     67.52 o 
 -18   7   3      188.67      111.41     49.87 o 
 -17   7   3       46.68       -8.04     46.62 o 
 -16   7   3       59.88       26.46     50.40 o 
 -15   7   3       44.31      -23.52     42.55 o 
 -14   7   3      164.29      212.73     55.79 o 
 -13   7   3      408.86      456.57     51.27 o 
 -12   7   3      552.30      512.79     44.28 o 
 -11   7   3     1045.49      965.87     73.85 o 
 -10   7   3     1446.16     1222.92    110.51 o 
  -9   7   3     2179.85     2057.91     84.98 o 
  -8   7   3      727.10      702.30     42.48 o 
  -7   7   3     1963.44     2044.45     86.66 o 
  -6   7   3      881.02      880.55     61.20 o 
  -5   7   3     1086.46     1075.83     46.99 o 
  -4   7   3     1563.06     1876.93     61.20 o 
  -3   7   3       65.42       -5.63     25.46 o 
  -2   7   3      145.64       73.78     22.44 o 
  -1   7   3      148.77       86.65     24.63 o 
   0   7   3       64.19       41.52     28.26 o 
   1   7   3     1569.87     1799.26     76.38 o 
   2   7   3     1075.89     1064.74     48.85 o 
   3   7   3      882.62      868.07     45.05 o 
   4   7   3     1959.37     1981.54     68.22 o 
   5   7   3      725.70      664.55     50.03 o 
   6   7   3     2186.29     2041.10     71.37 o 
   7   7   3     1452.82     1246.50     56.07 o 
   8   7   3     1049.48      914.58     50.34 o 
   9   7   3      546.58      504.57     43.62 o 
  10   7   3      405.68      395.32     43.30 o 
  11   7   3      165.39      169.98     50.93 o 
  12   7   3       43.45       26.25     51.07 o 
  13   7   3       58.62       64.48     55.97 o 
  14   7   3       47.53      -33.79     57.09 o 
  15   7   3      186.00      181.90     63.36 o 
 -15   8   3       21.64       54.66     47.27 o 
 -14   8   3       11.11      -49.71     69.13 o 
 -13   8   3        6.15      -64.02     64.02 o 
 -12   8   3       33.17      -31.26     67.76 o 
 -11   8   3       31.90       40.18     49.09 o 
 -10   8   3       36.08        8.33     47.68 o 
  -9   8   3       16.25      -17.69     44.44 o 
  -8   8   3       24.84       48.81     45.44 o 
  -7   8   3       84.37       20.73     71.10 o 
  -6   8   3       67.89       92.63     43.83 o 
  -5   8   3      119.02      264.37     64.10 o 
  -4   8   3       89.37      124.12     42.61 o 
  -3   8   3       42.85      -19.03     38.61 o 
  -2   8   3       70.78      110.85     40.64 o 
  -1   8   3       71.32      126.98     55.49 o 
   0   8   3       42.33      -29.76     46.20 o 
   1   8   3       87.50      126.08     33.12 o 
   2   8   3      117.92      195.81     34.65 o 
   3   8   3       68.57       54.90     33.00 o 
   4   8   3       85.78       16.37     32.61 o 
   5   8   3       24.34       22.27     34.06 o 
   6   8   3       16.44      -17.94     33.44 o 
   7   8   3       36.15       21.63     34.68 o 
   8   8   3       32.44       20.73     36.86 o 
   9   8   3       33.56        2.02     37.56 o 
  10   8   3        6.24       17.22     39.99 o 
  11   8   3       11.20       24.48     58.57 o 
  12   8   3       21.77       25.31     54.87 o 
 -11   9   3      261.48      128.06     57.48 o 
 -10   9   3      852.83      647.56     66.69 o 
  -9   9   3      561.07      449.13     60.46 o 
  -8   9   3      640.85      606.02     62.58 o 
  -7   9   3     1278.16     1200.61     74.58 o 
  -6   9   3      356.61      311.83     68.57 o 
  -5   9   3      410.71      490.57     98.69 o 
  -4   9   3      320.70      334.67     52.76 o 
  -3   9   3      112.73       43.06     44.71 o 
  -2   9   3        4.46       14.06     58.17 o 
  -1   9   3        4.50      -52.80     54.91 o 
   0   9   3      111.02       48.96     42.58 o 
   1   9   3      322.92      318.77     47.96 o 
   2   9   3      406.60      384.93     41.76 o 
   3   9   3      360.37      332.77     41.82 o 
   4   9   3     1276.33     1269.70     60.69 o 
   5   9   3      636.59      575.31     47.96 o 
   6   9   3      564.96      431.93     46.82 o 
   7   9   3      849.28      747.84     53.02 o 
   8   9   3      264.22      193.94     44.13 o 
 -24   0   4        7.17       44.02     44.62 o 
 -23   0   4       26.43       -9.18     47.94 o 
 -22   0   4       80.47       55.74     42.19 o 
 -21   0   4      473.49      432.59     48.81 o 
 -20   0   4      312.67      322.14     67.13 o 
 -19   0   4     1515.26     1755.15    103.11 o 
 -18   0   4     1493.18     1527.84     83.72 o 
 -17   0   4     1720.73     1741.14     67.92 o 
 -16   0   4     1668.00     1687.19     71.44 o 
 -15   0   4     2166.91     2091.80     92.15 o 
 -14   0   4     2750.07     3003.29    118.96 o 
 -13   0   4     2607.33     2474.00     68.55 o 
 -12   0   4     1535.79     1299.83     44.82 o 
 -11   0   4      558.48      495.13     26.65 o 
 -10   0   4       17.16       28.77     18.01 o 
  -9   0   4      688.40     1006.39     34.25 o 
  -8   0   4     4536.10     5488.74    129.03 o 
  -7   0   4      957.90      416.21     20.40 o 
  -6   0   4     4623.62     4564.88    108.21 o 
  -5   0   4     8023.23     8721.01    179.45 o 
  -4   0   4     6715.46     6752.80    156.11 o 
  -3   0   4     6845.89     7630.93    175.33 o 
  -2   0   4     8034.36     8632.76    197.75 o 
  -1   0   4     6851.40     7401.14    154.16 o 
   0   0   4     6771.10     6613.11    138.32 o 
   1   0   4     8066.19     9021.44    186.92 o 
   2   0   4     4659.40     4577.35     87.31 o 
   3   0   4      969.56      457.92     16.29 o 
   4   0   4     4514.32     5495.49    123.13 o 
   5   0   4      690.12      996.17     36.75 o 
   6   0   4       17.43       15.50     22.66 o 
   7   0   4      553.63      496.29     28.33 o 
   8   0   4     1535.09     1424.98     57.68 o 
   9   0   4     2609.65     2632.22    115.49 o 
  10   0   4     2734.56     3144.65    136.93 o 
  11   0   4     2155.49     2162.90     76.37 o 
  12   0   4     1680.95     1759.50     87.77 o 
  13   0   4     1718.66     1825.81     67.22 o 
  14   0   4     1498.98     1601.50    132.19 o 
  15   0   4     1514.50     1822.69    109.43 o 
  16   0   4      312.77      304.03     44.68 o 
  17   0   4      467.29      597.00     51.77 o 
  18   0   4       79.15       71.78     46.87 o 
  19   0   4       26.05      -18.63     59.02 o 
  20   0   4        7.30      -80.00     89.00 o 
 -24   1   4       22.50       50.44     36.18 o 
 -23   1   4      110.83      103.72     35.58 o 
 -22   1   4      108.52      223.51     34.90 o 
 -21   1   4      234.94      297.71     29.73 o 
 -20   1   4       33.69      -12.29     26.10 o 
 -19   1   4      128.82      109.90     24.23 o 
 -18   1   4        9.61      -20.50     22.04 o 
 -17   1   4       72.64       67.58     21.56 o 
 -16   1   4      160.39      187.41     20.10 o 
 -15   1   4       49.14      -15.34     15.34 o 
 -14   1   4      353.34      311.56     17.91 o 
 -13   1   4      122.58      124.20     16.55 o 
 -12   1   4      194.61      151.88     17.38 o 
 -11   1   4      794.54      642.23     19.52 o 
 -10   1   4      745.77      743.35     22.30 o 
  -9   1   4      706.44      694.14     21.03 o 
  -8   1   4     2940.55     3066.51     53.86 o 
  -7   1   4      765.55      696.18     17.71 o 
  -6   1   4      888.86      838.01     19.85 o 
  -5   1   4      118.39      299.03     12.46 o 
  -4   1   4     1023.27     1022.85     21.53 o 
  -3   1   4       55.06       30.52     13.60 o 
  -2   1   4        0.24      -10.60     10.60 o 
  -1   1   4       55.84       36.93     13.44 o 
   0   1   4     1033.48     1054.93     22.70 o 
   1   1   4      116.58      273.50     16.71 o 
   2   1   4      900.24      822.12     22.34 o 
   3   1   4      757.96      688.64     32.43 o 
   4   1   4     2897.11     3067.95     53.10 o 
   5   1   4      709.37      727.29     21.05 o 
   6   1   4      750.64      714.04     29.22 o 
   7   1   4      809.94      635.17     21.33 o 
   8   1   4      191.30      165.56     16.80 o 
   9   1   4      120.66      143.30     19.87 o 
  10   1   4      346.60      359.18     21.48 o 
  11   1   4       48.94        2.63     19.07 o 
  12   1   4      160.01      179.46     24.81 o 
  13   1   4       71.38       67.20     25.80 o 
  14   1   4        9.78      -24.86     25.40 o 
  15   1   4      129.46      117.79     28.41 o 
  16   1   4       33.65       23.23     31.64 o 
  17   1   4      235.10      245.59     32.37 o 
  18   1   4      108.53      178.35     33.42 o 
  19   1   4      110.49       48.90     42.77 o 
  20   1   4       22.20      -51.36     51.57 o 
 -24   2   4       19.13      -22.15     43.45 o 
 -23   2   4       39.59       21.66     42.22 o 
 -22   2   4       28.56        5.05     40.21 o 
 -21   2   4       75.18      134.37     39.04 o 
 -20   2   4      442.55      381.79     53.01 o 
 -19   2   4      702.57      804.77     70.15 o 
 -18   2   4      590.89      694.69     48.94 o 
 -17   2   4      949.51      884.44     32.58 o 
 -16   2   4      926.62      912.96     30.98 o 
 -15   2   4      543.75      561.52     23.31 o 
 -14   2   4     1863.76     1742.60     41.69 o 
 -13   2   4      207.72      144.20     16.43 o 
 -12   2   4      749.21      724.15     23.88 o 
 -11   2   4      399.73      402.53     17.64 o 
 -10   2   4      948.92      971.69     24.96 o 
  -9   2   4      113.01      110.40     13.65 o 
  -8   2   4      645.68      710.09     19.95 o 
  -7   2   4     1101.91     1179.06     29.43 o 
  -6   2   4     1134.54     1056.70     37.45 o 
  -5   2   4     3387.61     3560.07     69.52 o 
  -4   2   4     1678.88     1983.63     48.80 o 
  -3   2   4     5063.02     5168.46    110.24 o 
  -2   2   4     1041.01     1155.39     46.07 o 
  -1   2   4     5077.82     5082.30    108.18 o 
   0   2   4     1673.71     1720.11     41.35 o 
   1   2   4     3403.30     3428.50     82.50 o 
   2   2   4     1129.55      973.66     28.15 o 
   3   2   4     1108.84     1079.45     27.31 o 
   4   2   4      638.97      668.64     21.81 o 
   5   2   4      112.24      131.87     13.49 o 
   6   2   4      956.89      969.08     29.92 o 
   7   2   4      395.07      392.10     25.46 o 
   8   2   4      744.57      812.06     38.58 o 
   9   2   4      206.91      115.21     22.41 o 
  10   2   4     1849.43     1835.41     55.03 o 
  11   2   4      548.14      651.65     36.35 o 
  12   2   4      928.68     1015.13     39.24 o 
  13   2   4      952.65      917.95     44.30 o 
  14   2   4      589.37      728.95     43.59 o 
  15   2   4      703.12      841.40     45.79 o 
  16   2   4      439.36      446.74     41.94 o 
  17   2   4       75.26      121.54     40.87 o 
  18   2   4       28.61      -41.24     41.24 o 
  19   2   4       38.97       24.79     44.88 o 
  20   2   4       18.96      -46.20     46.20 o 
 -23   3   4      162.23      109.29     44.32 o 
 -22   3   4     1204.77     1421.90    152.55 o 
 -21   3   4      294.38      285.61     41.24 o 
 -20   3   4      332.40      352.95     39.19 o 
 -19   3   4      564.76      651.11     47.74 o 
 -18   3   4       95.59       31.56     27.01 o 
 -17   3   4        5.36       20.26     25.27 o 
 -16   3   4        8.34      -26.59     26.59 o 
 -15   3   4      262.65      277.78     27.13 o 
 -14   3   4      633.06      665.37     31.60 o 
 -13   3   4      538.49      502.31     25.74 o 
 -12   3   4     1099.02      947.33     31.37 o 
 -11   3   4     5499.72     5840.33    113.21 o 
 -10   3   4     1161.90      859.14     28.46 o 
  -9   3   4     5507.33     5617.27    108.27 o 
  -8   3   4     5262.85     5307.61    102.38 o 
  -7   3   4     3339.65     3297.85     66.54 o 
  -6   3   4     3459.04     3766.83     74.25 o 
  -5   3   4      772.86      751.02     25.27 o 
  -4   3   4      882.70      929.03     34.71 o 
  -3   3   4      348.86      431.48     44.79 o 
  -2   3   4      110.71      104.19     49.62 o 
  -1   3   4      354.44      354.96     27.56 o 
   0   3   4      878.12      884.95     29.74 o 
   1   3   4      770.25      601.72     22.90 o 
   2   3   4     3471.69     3469.15     76.42 o 
   3   3   4     3347.57     3103.38     69.33 o 
   4   3   4     5251.16     5058.23     90.04 o 
   5   3   4     5492.31     5465.12    104.14 o 
   6   3   4     1172.90      901.37     27.71 o 
   7   3   4     5472.02     5820.40    120.67 o 
   8   3   4     1106.48     1019.06     35.33 o 
   9   3   4      531.92      495.16     27.18 o 
  10   3   4      633.08      642.37     30.98 o 
  11   3   4      263.63      243.66     26.43 o 
  12   3   4        8.43       -5.77     25.15 o 
  13   3   4        5.35      -11.41     26.95 o 
  14   3   4       95.37       46.24     32.96 o 
  15   3   4      563.03      642.31     44.07 o 
  16   3   4      333.37      380.41     43.40 o 
  17   3   4      294.38      342.45     45.10 o 
  18   3   4     1204.25     1533.71     86.76 o 
  19   3   4      162.19      199.95     48.31 o 
 -22   4   4        5.33      -16.13     69.47 o 
 -21   4   4        2.06      -27.17     45.85 o 
 -20   4   4       10.09        3.95     37.26 o 
 -19   4   4       42.77       45.59     41.13 o 
 -18   4   4       34.70       22.00     38.64 o 
 -17   4   4        9.92       51.36     36.40 o 
 -16   4   4       36.08       73.07     34.82 o 
 -15   4   4       35.66       64.48     68.74 o 
 -14   4   4      171.21      236.32     38.05 o 
 -13   4   4       33.41      -10.62     25.95 o 
 -12   4   4       97.96       73.36     22.42 o 
 -11   4   4       70.25      100.57     21.81 o 
 -10   4   4      146.44      253.35     25.36 o 
  -9   4   4       35.93       37.56     21.16 o 
  -8   4   4      191.50      166.99     22.96 o 
  -7   4   4       43.50       66.19     19.88 o 
  -6   4   4       13.99      -10.05     18.10 o 
  -5   4   4       85.77       52.87     15.07 o 
  -4   4   4      139.82      228.88     19.21 o 
  -3   4   4      296.95      517.28     30.90 o 
  -2   4   4        2.99       77.19     22.71 o 
  -1   4   4      296.14      524.80     31.26 o 
   0   4   4      142.52      221.59     25.38 o 
   1   4   4       84.10       59.00     27.13 o 
   2   4   4       14.15       23.37     21.29 o 
   3   4   4       44.21      100.08     22.17 o 
   4   4   4      195.40      173.35     21.62 o 
   5   4   4       36.10       -2.04     23.01 o 
   6   4   4      148.21      259.45     28.40 o 
   7   4   4       70.40      188.60     28.51 o 
   8   4   4       99.52      146.23     26.12 o 
   9   4   4       34.08       33.22     25.45 o 
  10   4   4      169.57      348.45     37.49 o 
  11   4   4       35.02      -41.04     41.04 o 
  12   4   4       35.47       45.68     47.20 o 
  13   4   4        9.96       45.36     47.40 o 
  14   4   4       35.05       47.74     50.65 o 
  15   4   4       42.64       36.61     74.47 o 
  16   4   4       10.02       37.09     58.06 o 
  17   4   4        2.07      -58.17     58.17 o 
  18   4   4        5.43       59.34     63.06 o 
 -21   5   4      282.32      240.62     93.03 o 
 -20   5   4      214.73      239.97     48.63 o 
 -19   5   4      121.13       68.95     44.01 o 
 -18   5   4       85.39      113.93     42.93 o 
 -17   5   4        3.64      -42.75     42.75 o 
 -16   5   4       49.04       61.50     38.32 o 
 -15   5   4       35.55       94.19     36.70 o 
 -14   5   4      555.45      580.05     42.90 o 
 -13   5   4      651.77      544.86     40.62 o 
 -12   5   4     1242.95     1252.51     99.68 o 
 -11   5   4     2831.16     2805.98    100.47 o 
 -10   5   4     2428.59     2143.95     62.16 o 
  -9   5   4     1530.59     1502.86     49.18 o 
  -8   5   4     2560.94     2303.96     63.86 o 
  -7   5   4     2610.78     2644.31     92.35 o 
  -6   5   4     1617.97     1582.98     58.74 o 
  -5   5   4     1062.25     1125.33     48.44 o 
  -4   5   4      944.31      963.96     36.99 o 
  -3   5   4        8.17       67.29     24.34 o 
  -2   5   4        0.68       15.52     29.36 o 
  -1   5   4        8.07       61.40     24.86 o 
   0   5   4      945.12      975.72     43.53 o 
   1   5   4     1052.14     1131.95     46.87 o 
   2   5   4     1617.49     1488.82    132.22 o 
   3   5   4     2625.70     2465.01     93.14 o 
   4   5   4     2575.19     2225.54     69.77 o 
   5   5   4     1536.37     1474.26     55.71 o 
   6   5   4     2403.17     2130.75     62.11 o 
   7   5   4     2807.79     2724.72     88.09 o 
   8   5   4     1240.11     1237.34     52.82 o 
   9   5   4      661.99      440.26     39.33 o 
  10   5   4      559.49      558.24     42.79 o 
  11   5   4       35.84       68.63     44.89 o 
  12   5   4       48.07      -20.24     47.66 o 
  13   5   4        3.62      -47.98     47.98 o 
  14   5   4       84.97      127.46    111.90 o 
  15   5   4      122.74       31.78     57.00 o 
  16   5   4      214.14      241.48     62.62 o 
  17   5   4      281.67      305.85     68.38 o 
 -19   6   4      169.72      110.44     47.71 o 
 -18   6   4      271.94      158.16     52.41 o 
 -17   6   4      400.86      371.89     49.94 o 
 -16   6   4      673.70      590.85     51.04 o 
 -15   6   4      680.38      638.05     56.85 o 
 -14   6   4      367.16      284.05     44.93 o 
 -13   6   4      347.70      342.57     49.49 o 
 -12   6   4      476.96      442.69     40.66 o 
 -11   6   4       73.78       81.17     44.55 o 
 -10   6   4      194.55      203.48     56.31 o 
  -9   6   4       70.08       55.73     36.47 o 
  -8   6   4      518.13      558.79     46.49 o 
  -7   6   4      104.10      128.47     32.47 o 
  -6   6   4      469.64      463.41     49.85 o 
  -5   6   4     1395.65     1440.16     58.71 o 
  -4   6   4      583.22      652.05     61.36 o 
  -3   6   4     1375.88     1657.28     60.00 o 
  -2   6   4     2560.27     2588.16     81.31 o 
  -1   6   4     1378.90     1513.92     57.63 o 
   0   6   4      577.01      656.80     42.18 o 
   1   6   4     1386.37     1481.66     67.73 o 
   2   6   4      471.56      432.21     42.34 o 
   3   6   4      104.32      179.63     29.72 o 
   4   6   4      522.68      591.65     38.45 o 
   5   6   4       69.80       70.59     29.42 o 
   6   6   4      197.75      184.93     33.25 o 
   7   6   4       74.71       70.18     35.18 o 
   8   6   4      474.64      462.20     40.17 o 
   9   6   4      348.60      308.08     39.85 o 
  10   6   4      368.05      351.43     41.94 o 
  11   6   4      679.53      582.05     60.01 o 
  12   6   4      676.19      781.45    123.85 o 
  13   6   4      398.32      362.49     61.45 o 
  14   6   4      270.34      229.12     59.79 o 
  15   6   4      168.65      177.40     64.41 o 
 -17   7   4       11.70       17.82     66.90 o 
 -16   7   4       26.57       38.76     45.31 o 
 -15   7   4       70.66       63.01     61.32 o 
 -14   7   4       92.50       61.48     53.83 o 
 -13   7   4        6.56      -16.24     49.18 o 
 -12   7   4      186.92      194.42     50.52 o 
 -11   7   4      211.30      215.06     59.15 o 
 -10   7   4      173.38      228.87     47.94 o 
  -9   7   4      282.31      316.24     55.15 o 
  -8   7   4      339.90      470.68     51.18 o 
  -7   7   4      217.30      243.50     45.42 o 
  -6   7   4       70.66       25.60     39.46 o 
  -5   7   4       62.75      -22.38     37.74 o 
  -4   7   4       37.49       76.09     34.21 o 
  -3   7   4       91.76       58.66     81.87 o 
  -2   7   4      129.32       44.80     51.96 o 
  -1   7   4       89.99      145.15     38.40 o 
   0   7   4       38.23       61.44     75.84 o 
   1   7   4       64.00      -30.70     34.72 o 
   2   7   4       71.04       18.35     30.16 o 
   3   7   4      216.33      304.25     35.90 o 
   4   7   4      336.02      446.41     39.58 o 
   5   7   4      281.37      238.12     36.21 o 
   6   7   4      175.50      215.49     37.19 o 
   7   7   4      211.61      175.81     38.35 o 
   8   7   4      185.73      165.58     38.86 o 
   9   7   4        6.59       -9.66     37.58 o 
  10   7   4       92.32      136.02     40.96 o 
  11   7   4       70.97       72.08     53.56 o 
  12   7   4       27.06      -53.29     53.29 o 
  13   7   4       11.88       84.67     60.20 o 
 -14   8   4      572.59      342.53     64.15 o 
 -13   8   4      375.69      324.07     61.58 o 
 -12   8   4      192.70      147.64     57.03 o 
 -11   8   4      189.04      149.07     54.03 o 
 -10   8   4      105.59       34.18     49.91 o 
  -9   8   4       16.36       -6.49     49.54 o 
  -8   8   4      144.90      118.15     49.11 o 
  -7   8   4      142.08       68.61     85.66 o 
  -6   8   4      756.38      990.20     66.49 o 
  -5   8   4     1075.13     1034.00     67.62 o 
  -4   8   4     1371.05     1556.18    108.08 o 
  -3   8   4     1140.11     1088.47     94.34 o 
  -2   8   4     1248.69     1444.94    103.61 o 
  -1   8   4     1142.39     1004.18     88.45 o 
   0   8   4     1369.61     1316.58     99.19 o 
   1   8   4     1069.82      979.79     51.31 o 
   2   8   4      754.80      881.40     49.32 o 
   3   8   4      142.86       36.94     34.92 o 
   4   8   4      147.12      141.39     37.50 o 
   5   8   4       16.07        2.33     35.66 o 
   6   8   4      106.19       33.72     37.21 o 
   7   8   4      188.22      241.76     41.60 o 
   8   8   4      192.35      158.54     41.41 o 
   9   8   4      378.19      313.09     45.02 o 
  10   8   4      572.92      408.05     48.81 o 
 -10   9   4       76.50       73.93     56.58 o 
  -9   9   4      154.10       76.44     55.29 o 
  -8   9   4       67.85      119.69     54.47 o 
  -7   9   4        8.77      106.79     52.67 o 
  -6   9   4      210.17      145.43     53.66 o 
  -5   9   4      327.71      435.49     83.23 o 
  -4   9   4       32.45       33.59     70.65 o 
  -3   9   4       17.55       52.12     68.55 o 
  -2   9   4        1.08      -15.95     62.39 o 
  -1   9   4       17.74       17.69     60.86 o 
   0   9   4       33.13       20.58     45.31 o 
   1   9   4      326.83      423.71     52.86 o 
   2   9   4      210.34      164.06     48.50 o 
   3   9   4        8.67       25.42     38.24 o 
   4   9   4       68.39       97.93     40.66 o 
   5   9   4      155.87       53.31     40.97 o 
   6   9   4       75.50       -3.87     41.27 o 
 -24   1   5      350.04      407.12     40.34 o 
 -23   1   5      440.71      529.85     40.17 o 
 -22   1   5      430.08      453.02     38.31 o 
 -21   1   5      316.98      322.55     36.38 o 
 -20   1   5      283.85      329.04     37.28 o 
 -19   1   5      245.50      224.56     27.86 o 
 -18   1   5       59.64       61.66     25.09 o 
 -17   1   5       65.80       -2.12     20.82 o 
 -16   1   5      105.00       76.43     20.65 o 
 -15   1   5      543.01      533.72     24.12 o 
 -14   1   5      706.47      803.38     26.80 o 
 -13   1   5     1372.67     1403.69     33.95 o 
 -12   1   5     2000.75     1931.50     63.04 o 
 -11   1   5     4280.88     4103.30     87.27 o 
 -10   1   5     3264.86     3036.38     63.50 o 
  -9   1   5     3086.88     2777.82     58.15 o 
  -8   1   5     4200.40     3981.89     72.13 o 
  -7   1   5     2526.34     2432.43     60.21 o 
  -6   1   5     1854.98     1667.62     33.79 o 
  -5   1   5     2358.13     2357.33     42.78 o 
  -4   1   5      767.13      880.43     21.37 o 
  -3   1   5      127.96       45.10     13.12 o 
  -2   1   5      127.08      155.55     10.48 o 
  -1   1   5      768.31      990.42     36.14 o 
   0   1   5     2371.83     2497.74     48.72 o 
   1   1   5     1869.64     1674.17     35.61 o 
   2   1   5     2514.65     2455.01     51.58 o 
   3   1   5     4206.63     4036.11     73.12 o 
   4   1   5     3088.22     2802.48     53.46 o 
   5   1   5     3254.55     3074.68     62.26 o 
   6   1   5     4280.33     4296.15     93.45 o 
   7   1   5     1994.80     2036.72     51.54 o 
   8   1   5     1362.36     1521.46     43.84 o 
   9   1   5      709.55      921.75     44.84 o 
  10   1   5      539.54      654.81     30.50 o 
  11   1   5      106.99      102.55     25.59 o 
  12   1   5       64.48        2.59     26.81 o 
  13   1   5       59.88       63.82     29.27 o 
  14   1   5      248.92      209.27     37.22 o 
  15   1   5      285.06      258.33     36.40 o 
  16   1   5      316.74      353.62     39.26 o 
  17   1   5      429.84      470.49     41.49 o 
  18   1   5      439.21      513.11     64.98 o 
  19   1   5      348.37      365.82     57.98 o 
 -23   2   5       49.49        6.91     48.18 o 
 -22   2   5       23.77        5.57     40.64 o 
 -21   2   5      113.56      111.56     42.52 o 
 -20   2   5      392.01      452.83     54.62 o 
 -19   2   5      468.03      602.53     35.31 o 
 -18   2   5      570.75      543.44     33.23 o 
 -17   2   5      993.65     1037.79     41.27 o 
 -16   2   5      991.21      997.87     35.66 o 
 -15   2   5      628.91      639.39     25.03 o 
 -14   2   5      937.35      809.75     27.17 o 
 -13   2   5      254.12      181.55     19.78 o 
 -12   2   5      514.21      484.84     22.57 o 
 -11   2   5      934.91      945.25     29.15 o 
 -10   2   5       25.71       -2.98     15.97 o 
  -9   2   5      529.71      414.63     17.70 o 
  -8   2   5      651.77      755.71     23.43 o 
  -7   2   5      466.55      514.69     19.62 o 
  -6   2   5     1529.12     1373.98     30.91 o 
  -5   2   5     1787.48     1952.24     48.37 o 
  -4   2   5     2855.40     3342.24     61.45 o 
  -3   2   5     2539.71     2716.58     77.36 o 
  -2   2   5     2522.13     2630.26     62.63 o 
  -1   2   5     2866.39     3130.13     64.16 o 
   0   2   5     1797.74     1720.10     47.81 o 
   1   2   5     1546.64     1351.01     36.30 o 
   2   2   5      462.14      533.91     29.06 o 
   3   2   5      644.45      724.10     25.86 o 
   4   2   5      518.56      420.54     18.69 o 
   5   2   5       25.41       27.26     15.06 o 
   6   2   5      931.80      992.91     36.63 o 
   7   2   5      509.48      542.32     28.41 o 
   8   2   5      252.93      198.31     26.92 o 
   9   2   5      928.07      855.95     36.75 o 
  10   2   5      635.27      624.85     44.26 o 
  11   2   5      989.06     1086.85     47.12 o 
  12   2   5      999.24     1102.25     49.34 o 
  13   2   5      569.88      599.52     41.98 o 
  14   2   5      467.58      541.96     43.47 o 
  15   2   5      392.41      543.59     45.64 o 
  16   2   5      112.18       96.12     42.23 o 
  17   2   5       23.41      -49.04     52.08 o 
  18   2   5       48.58      -41.68     54.17 o 
 -23   3   5      136.79      118.18     45.06 o 
 -22   3   5       97.79      111.42     45.72 o 
 -21   3   5       72.06       24.44     40.27 o 
 -20   3   5       22.81      -18.86     37.52 o 
 -19   3   5       33.28       42.93     35.35 o 
 -18   3   5        0.08      -32.38     32.38 o 
 -17   3   5        8.42      -10.31     26.58 o 
 -16   3   5       24.36       46.44     25.33 o 
 -15   3   5       45.91       84.73     37.47 o 
 -14   3   5      146.43       84.84     23.90 o 
 -13   3   5      397.03      258.34     23.55 o 
 -12   3   5      897.91      877.13     40.81 o 
 -11   3   5      322.60      242.13     29.62 o 
 -10   3   5      646.35      344.70     26.77 o 
  -9   3   5      332.38      213.08     20.95 o 
  -8   3   5     1632.27     1829.37     58.68 o 
  -7   3   5      631.99      521.99     24.12 o 
  -6   3   5      109.30      126.21     20.41 o 
  -5   3   5       98.04      115.93     20.95 o 
  -4   3   5        4.55       62.06     19.41 o 
  -3   3   5      161.09      171.76     32.48 o 
  -2   3   5      157.82      177.77     29.70 o 
  -1   3   5        4.61       12.02     19.81 o 
   0   3   5       96.15       53.98     32.76 o 
   1   3   5      108.82      104.85     22.50 o 
   2   3   5      641.57      508.79     49.37 o 
   3   3   5     1649.67     1854.26     60.43 o 
   4   3   5      338.91      372.00     43.15 o 
   5   3   5      632.69      337.14     34.53 o 
   6   3   5      316.72      189.06     32.03 o 
   7   3   5      882.17      856.78     47.85 o 
   8   3   5      405.22      270.82     26.18 o 
   9   3   5      149.47       64.98     26.64 o 
  10   3   5       46.49       77.95     25.43 o 
  11   3   5       24.61       21.61     26.52 o 
  12   3   5        8.49       -7.35     31.56 o 
  13   3   5        0.08      -33.55     33.62 o 
  14   3   5       33.95       10.13     37.04 o 
  15   3   5       23.17      -39.15     39.15 o 
  16   3   5       71.31      102.80     58.71 o 
  17   3   5       98.58       87.85     46.58 o 
  18   3   5      134.55      194.78     62.80 o 
 -22   4   5       47.25       55.76     51.27 o 
 -21   4   5      227.90      219.91     59.29 o 
 -20   4   5      562.07      645.36     55.35 o 
 -19   4   5      677.57      614.52     44.41 o 
 -18   4   5      782.92      755.74     56.87 o 
 -17   4   5     1213.78     1060.81     54.27 o 
 -16   4   5     1135.51      958.48     50.75 o 
 -15   4   5     1329.10     1205.16     59.06 o 
 -14   4   5     1823.06     1724.70     68.58 o 
 -13   4   5     1082.62      826.69     49.04 o 
 -12   4   5      324.55      158.99     29.97 o 
 -11   4   5      355.35      302.59     25.72 o 
 -10   4   5       14.56       26.65     21.22 o 
  -9   4   5      146.20      143.20     22.07 o 
  -8   4   5      119.97      117.63     25.89 o 
  -7   4   5     1134.91     1112.90     70.81 o 
  -6   4   5     1921.49     2149.93     86.67 o 
  -5   4   5     4066.49     4497.92    183.67 o 
  -4   4   5     2934.87     3446.17    118.69 o 
  -3   4   5     3787.13     3991.19    113.07 o 
  -2   4   5     3795.28     3861.86    110.44 o 
  -1   4   5     2926.66     3052.31    113.55 o 
   0   4   5     4095.73     4038.21    115.17 o 
   1   4   5     1911.56     1893.33     63.99 o 
   2   4   5     1131.95     1044.27     45.17 o 
   3   4   5      119.54       39.63     32.45 o 
   4   4   5      146.33      178.67     28.15 o 
   5   4   5       14.79       41.74     27.36 o 
   6   4   5      350.53      353.03     33.61 o 
   7   4   5      331.19      188.67     32.17 o 
   8   4   5     1067.94      971.56     48.61 o 
   9   4   5     1822.64     1888.60     68.12 o 
  10   4   5     1319.93     1336.54    170.05 o 
  11   4   5     1141.47      990.73     65.81 o 
  12   4   5     1215.99     1128.07     71.67 o 
  13   4   5      782.91      710.48     71.65 o 
  14   4   5      675.89      699.13     68.03 o 
  15   4   5      559.89      598.80     68.33 o 
  16   4   5      228.54      212.08     83.79 o 
  17   4   5       46.65        8.83    128.62 o 
 -20   5   5       72.56       -2.92     44.96 o 
 -19   5   5       70.24      -39.82     63.95 o 
 -18   5   5        5.80      -25.16     40.82 o 
 -17   5   5       36.84       27.21     40.57 o 
 -16   5   5       32.35      -17.74     37.53 o 
 -15   5   5        1.26      -42.87     42.87 o 
 -14   5   5      207.03      256.16     38.33 o 
 -13   5   5       70.53       50.96     36.71 o 
 -12   5   5      167.10      217.89     61.89 o 
 -11   5   5      322.62      293.90     71.13 o 
 -10   5   5      464.71      459.99     46.89 o 
  -9   5   5      273.46      183.61     38.82 o 
  -8   5   5      447.86      471.41     39.36 o 
  -7   5   5      325.42      320.36     43.87 o 
  -6   5   5      261.42      268.29     62.75 o 
  -5   5   5      328.67      483.33     83.76 o 
  -4   5   5       25.25      116.24     28.76 o 
  -3   5   5      160.17       29.14     27.71 o 
  -2   5   5      158.62       80.72     28.22 o 
  -1   5   5       24.77       87.45     28.63 o 
   0   5   5      328.31      511.38     36.40 o 
   1   5   5      256.79      264.67     40.15 o 
   2   5   5      328.73      377.27     42.99 o 
   3   5   5      443.73      402.59     34.21 o 
   4   5   5      276.72      305.52     33.37 o 
   5   5   5      461.63      476.57     38.12 o 
   6   5   5      326.81      256.77     35.33 o 
   7   5   5      166.89      187.44     51.80 o 
   8   5   5       70.26       70.75     34.20 o 
   9   5   5      205.54      284.37     39.02 o 
  10   5   5        1.28       -3.68     36.22 o 
  11   5   5       32.21      -46.16     46.53 o 
  12   5   5       37.27      123.71     52.21 o 
  13   5   5        5.91      -52.56     52.56 o 
  14   5   5       68.77      -28.34     57.26 o 
  15   5   5       72.03      136.43     63.05 o 
 -19   6   5      113.57      112.48     57.59 o 
 -18   6   5      478.92      467.35     51.76 o 
 -17   6   5      264.72      216.55     62.23 o 
 -16   6   5      409.96      339.69     57.94 o 
 -15   6   5      360.21      244.96     55.99 o 
 -14   6   5      540.42      406.34     56.69 o 
 -13   6   5      293.93      251.85    101.34 o 
 -12   6   5       10.15        1.78     45.26 o 
 -11   6   5      147.52      108.73     44.12 o 
 -10   6   5       63.86       68.98     41.82 o 
  -9   6   5       77.21       81.47     40.59 o 
  -8   6   5      268.42      329.51     65.47 o 
  -7   6   5      420.11      443.81     62.75 o 
  -6   6   5      515.28      533.57     66.81 o 
  -5   6   5      904.79      991.22     63.41 o 
  -4   6   5      791.35      918.13     61.34 o 
  -3   6   5     1420.05     1586.19     76.53 o 
  -2   6   5     1425.28     1455.15     57.75 o 
  -1   6   5      788.48      806.13     54.56 o 
   0   6   5      907.84      850.06     55.49 o 
   1   6   5      519.96      467.31    109.87 o 
   2   6   5      413.46      426.00     45.81 o 
   3   6   5      274.04      262.82     57.99 o 
   4   6   5       75.87       32.89     31.43 o 
   5   6   5       64.94       67.48     33.45 o 
   6   6   5      150.09      186.73     36.71 o 
   7   6   5        9.99        0.70     34.88 o 
   8   6   5      294.08      311.46     40.30 o 
   9   6   5      536.74      448.24     62.70 o 
  10   6   5      357.85      258.76     61.15 o 
  11   6   5      410.01      407.33     58.42 o 
  12   6   5      266.46      297.95     59.34 o 
  13   6   5      475.48      504.22     66.36 o 
  14   6   5      115.31       70.23     77.55 o 
 -16   7   5        1.05      -44.78     58.81 o 
 -15   7   5      178.29      113.25     59.30 o 
 -14   7   5      110.21       23.66    102.74 o 
 -13   7   5      646.01      656.60     76.86 o 
 -12   7   5      602.26      411.34     72.78 o 
 -11   7   5     1021.52      986.41     70.18 o 
 -10   7   5      802.41      597.44     60.01 o 
  -9   7   5     1029.97      837.01     64.01 o 
  -8   7   5     2165.53     1990.10     90.53 o 
  -7   7   5      924.63      857.03     83.76 o 
  -6   7   5      570.18      600.59     75.18 o 
  -5   7   5      421.43      416.59     67.70 o 
  -4   7   5      100.73      143.73     59.12 o 
  -3   7   5        6.32      -40.12     54.86 o 
  -2   7   5        6.42        8.53     55.12 o 
  -1   7   5      101.83      168.36     59.07 o 
   0   7   5      415.38      399.55     48.18 o 
   1   7   5      577.85      573.70     53.17 o 
   2   7   5      916.52      835.62     48.17 o 
   3   7   5     2184.55     1785.61     67.33 o 
   4   7   5     1027.95      856.91     50.18 o 
   5   7   5      796.23      657.83     47.74 o 
   6   7   5     1019.00      940.44     54.41 o 
   7   7   5      599.51      485.67     45.69 o 
   8   7   5      646.72      599.40     48.49 o 
   9   7   5      112.27       69.02     42.60 o 
  10   7   5      176.84      133.92     44.47 o 
  11   7   5        1.04       80.75     57.44 o 
 -13   8   5       46.66       62.43     59.88 o 
 -12   8   5        0.28       12.64     57.19 o 
 -11   8   5       53.78      -20.97     55.38 o 
 -10   8   5       27.06       11.24     52.99 o 
  -9   8   5       81.25      145.30     54.56 o 
  -8   8   5       48.57       50.12     72.18 o 
  -7   8   5        0.78      -24.06     66.44 o 
  -6   8   5       60.61       68.76     66.70 o 
  -5   8   5       58.16       34.27     67.44 o 
  -4   8   5        6.52       23.69     65.97 o 
  -3   8   5        6.02       14.90     65.39 o 
  -2   8   5        6.03      -36.48     61.28 o 
  -1   8   5        6.51       54.91     62.02 o 
   0   8   5       59.24       -8.53     59.12 o 
   1   8   5       59.35      -13.72     75.94 o 
   2   8   5        0.78      -31.43     35.90 o 
   3   8   5       47.57       -3.80     37.05 o 
   4   8   5       80.92       85.37     39.29 o 
   5   8   5       27.59        6.97     38.90 o 
   6   8   5       53.29        8.98     39.93 o 
   7   8   5        0.28       -6.55     41.79 o 
   8   8   5       47.44      -34.26     42.34 o 
  -7   9   5      229.81      201.64     81.60 o 
  -6   9   5      185.04      134.04     79.02 o 
  -5   9   5      377.39      524.52     91.82 o 
  -4   9   5       41.80        4.95     74.28 o 
  -3   9   5       92.16       72.86     72.70 o 
  -2   9   5       90.23       80.60     70.65 o 
  -1   9   5       42.57       57.17     66.81 o 
   0   9   5      379.74      333.57     54.05 o 
   1   9   5      186.27      106.20     48.98 o 
   2   9   5      229.30      138.96     61.07 o 
 -23   0   6       36.69       65.10     46.70 o 
 -22   0   6      276.12      351.32     48.58 o 
 -21   0   6      236.20      240.56     46.21 o 
 -20   0   6      425.45      415.59     47.31 o 
 -19   0   6     1046.34     1055.51     58.82 o 
 -18   0   6     1138.73     1285.69     76.28 o 
 -17   0   6     2384.31     2607.36     86.98 o 
 -16   0   6     1477.44     1370.25     59.24 o 
 -15   0   6     1512.50     1315.86     61.75 o 
 -14   0   6      681.62      558.97     34.94 o 
 -13   0   6     1054.86     1115.84     49.22 o 
 -12   0   6      224.80      102.23     35.06 o 
 -11   0   6     1040.02     1184.49     63.87 o 
 -10   0   6       91.01      212.00     24.46 o 
  -9   0   6      476.95      652.42     43.59 o 
  -8   0   6     1398.98     1675.34     64.85 o 
  -7   0   6      933.76     1053.47     79.06 o 
  -6   0   6     3477.97     3740.57     92.23 o 
  -5   0   6     2128.85     2781.33    125.49 o 
  -4   0   6     4920.53     5234.63    124.05 o 
  -3   0   6     8062.06     8557.20    197.38 o 
  -2   0   6     4890.69     4440.38    106.54 o 
  -1   0   6     2135.68     2293.34    120.97 o 
   0   0   6     3452.99     3558.65     87.40 o 
   1   0   6      950.04      946.69     33.91 o 
   2   0   6     1392.45     1777.07     62.19 o 
   3   0   6      476.25      634.30     35.05 o 
   4   0   6       91.89      176.61     68.20 o 
   5   0   6     1058.55     1267.41     65.24 o 
   7   0   6     1054.25     1175.56     67.32 o 
   8   0   6      676.83      601.16     49.87 o 
   9   0   6     1507.77     1508.01     80.11 o 
  10   0   6     1487.66     1612.27     84.96 o 
  11   0   6     2375.11     2759.96    159.36 o 
  12   0   6     1138.33     1458.99     85.93 o 
  13   0   6     1037.48     1126.67     78.40 o 
  14   0   6      430.39      493.69     73.71 o 
  15   0   6      236.78      329.87     65.81 o 
  16   0   6      272.59      427.04     69.45 o 
  17   0   6       37.23        6.51     52.80 o 
 -23   1   6       45.98        4.62     35.81 o 
 -22   1   6       34.70       11.24     35.10 o 
 -21   1   6       56.78       41.10     34.56 o 
 -20   1   6       48.61       42.76     39.88 o 
 -19   1   6       75.79       44.15     31.02 o 
 -18   1   6        3.70      -25.55     25.55 o 
 -17   1   6        8.12      -24.65     24.65 o 
 -16   1   6       30.96       10.30     22.43 o 
 -15   1   6       87.45       -7.18     23.14 o 
 -14   1   6      283.43      325.00     21.92 o 
 -13   1   6      122.50      169.08     22.15 o 
 -12   1   6      885.17      874.78     27.99 o 
 -11   1   6      401.31      374.06     20.09 o 
 -10   1   6      560.80      488.19     20.58 o 
  -9   1   6      122.36       93.13     15.54 o 
  -8   1   6      781.78      854.19     23.37 o 
  -7   1   6       86.74       70.39     13.88 o 
  -6   1   6      666.91      805.75     32.63 o 
  -5   1   6      304.82      315.20     15.59 o 
  -4   1   6       91.04      106.88     12.81 o 
  -3   1   6       19.80      132.19     13.48 o 
  -2   1   6       89.13       84.69     14.42 o 
  -1   1   6      310.64      314.34     17.19 o 
   0   1   6      668.41      797.51     24.89 o 
   1   1   6       85.81       31.90     18.32 o 
   2   1   6      785.31      848.86     25.30 o 
   3   1   6      122.87      109.78     15.34 o 
   4   1   6      566.12      488.26     20.10 o 
   5   1   6      396.80      370.95     20.60 o 
   6   1   6      873.57      911.84     30.54 o 
   7   1   6      124.28      156.84     22.54 o 
   8   1   6      280.75      358.35     30.71 o 
   9   1   6       89.16       52.83     29.39 o 
  10   1   6       30.31       11.97     31.76 o 
  11   1   6        8.13       20.84     33.10 o 
  12   1   6        3.77      -12.03     35.26 o 
  13   1   6       76.33       20.10     38.04 o 
  14   1   6       49.49      -39.78     39.78 o 
  15   1   6       56.80        8.05     42.43 o 
  16   1   6       33.99      -38.19     38.28 o 
  17   1   6       45.78      -36.11     54.79 o 
 -23   2   6       39.92       19.74     62.06 o 
 -22   2   6       50.72       59.13     45.98 o 
 -21   2   6      227.09      279.93     43.46 o 
 -20   2   6      210.09      209.16     77.09 o 
 -19   2   6      274.82      262.57     39.86 o 
 -18   2   6      730.71      811.92     45.66 o 
 -17   2   6      560.18      553.56     33.86 o 
 -16   2   6      784.54      859.50     34.69 o 
 -15   2   6      878.64      763.30     32.48 o 
 -14   2   6     1165.96     1167.90     37.34 o 
 -13   2   6       60.76       17.86     20.80 o 
 -12   2   6      231.24      250.52     21.11 o 
 -11   2   6       61.92      190.34     19.56 o 
 -10   2   6       16.51       34.95     17.07 o 
  -9   2   6      145.67      119.07     17.17 o 
  -8   2   6      151.06       47.91     15.54 o 
  -7   2   6      901.44      913.79     26.75 o 
  -6   2   6     1101.29     1281.75     40.96 o 
  -5   2   6     2181.94     2357.53     52.50 o 
  -4   2   6     1963.29     2268.68     50.64 o 
  -3   2   6     2430.27     2523.89     57.44 o 
  -2   2   6     1956.41     2139.77     60.68 o 
  -1   2   6     2200.00     2179.03     49.23 o 
   0   2   6     1107.16     1142.94     35.29 o 
   1   2   6      906.17      869.72     31.19 o 
   2   2   6      148.54       33.84     15.99 o 
   3   2   6      144.70      116.08     17.26 o 
   4   2   6       16.47      -16.48     16.48 o 
   5   2   6       60.98      188.69     19.05 o 
   6   2   6      229.91      216.38     21.87 o 
   7   2   6       61.82       39.43     21.47 o 
   8   2   6     1157.92     1143.01     51.64 o 
   9   2   6      868.85      763.84     44.81 o 
  10   2   6      787.33      883.54     62.10 o 
  11   2   6      562.68      525.24     44.91 o 
  12   2   6      730.18      838.77     56.85 o 
  13   2   6      274.71      321.19     51.12 o 
  14   2   6      211.15      247.83     62.92 o 
  15   2   6      226.89      301.52     55.85 o 
  16   2   6       49.77      -18.01     54.77 o 
 -22   3   6      300.80      321.17     46.67 o 
 -21   3   6      120.25       81.69     42.32 o 
 -20   3   6      402.39      377.82     43.70 o 
 -19   3   6       73.69       75.67     37.95 o 
 -18   3   6       12.65       10.21     35.20 o 
 -17   3   6       40.53       49.16     41.09 o 
 -16   3   6      116.08      113.16     32.08 o 
 -15   3   6      543.94      685.12     39.33 o 
 -14   3   6      495.70      582.43     50.33 o 
 -13   3   6     1478.93     1461.63     70.20 o 
 -12   3   6     2092.46     1678.28     91.02 o 
 -11   3   6     2086.80     1743.76     63.21 o 
 -10   3   6     1649.74     1409.91     71.42 o 
  -9   3   6     3108.51     3131.32    179.03 o 
  -7   3   6     2324.85     1976.66     59.07 o 
  -6   3   6     1215.09     1371.29     80.50 o 
  -5   3   6      889.62      921.85     87.29 o 
  -4   3   6      216.92      246.15     25.38 o 
  -3   3   6        1.86       45.86     24.79 o 
  -2   3   6      213.05      320.51     34.96 o 
  -1   3   6      902.29      942.70     42.24 o 
   0   3   6     1215.26     1441.73     53.01 o 
   1   3   6     2313.97     2122.03     69.78 o 
   2   3   6     1210.40     1483.26     65.67 o 
   3   3   6     3090.85     3162.54     94.06 o 
   4   3   6     1665.47     1406.85     45.92 o 
   5   3   6     2069.10     1749.04     52.60 o 
   6   3   6     2076.25     1686.50     52.44 o 
   7   3   6     1483.94     1526.71     52.60 o 
   8   3   6      496.18      486.27     33.18 o 
   9   3   6      545.37      661.04     38.79 o 
  10   3   6      115.22      134.55     33.11 o 
  11   3   6       40.00       53.41     34.49 o 
  12   3   6       12.40      -20.20     36.45 o 
  13   3   6       75.09      116.62     40.38 o 
  14   3   6      402.00      386.45     46.38 o 
  15   3   6      122.02       68.50     54.40 o 
  16   3   6      296.97      247.55     59.48 o 
 -21   4   6       14.60       39.75     49.36 o 
 -20   4   6        0.27      -12.39     46.36 o 
 -19   4   6        1.59        1.64     44.02 o 
 -18   4   6        8.93      -41.56     41.56 o 
 -17   4   6       48.86      -10.04     39.77 o 
 -16   4   6        1.58      -28.82     43.94 o 
 -15   4   6       75.07       25.23     42.12 o 
 -14   4   6        7.08       -0.85     39.61 o 
 -13   4   6       13.62       71.68     43.96 o 
 -12   4   6      278.85      338.61     46.48 o 
 -11   4   6       91.44       74.49     38.64 o 
 -10   4   6       66.97       70.82     37.89 o 
  -9   4   6       66.80      105.14     37.51 o 
  -8   4   6       56.89      123.65     40.49 o 
  -7   4   6       63.65      110.75     38.71 o 
  -6   4   6      200.62       44.04     37.76 o 
  -5   4   6       17.04      109.57     36.75 o 
  -4   4   6        0.09      100.66     36.27 o 
  -3   4   6       30.79       86.54     36.78 o 
  -2   4   6        0.09      127.18     53.17 o 
  -1   4   6       17.26      145.11     35.03 o 
   0   4   6      202.49       34.99     41.14 o 
   1   4   6       64.79      183.62     30.40 o 
   2   4   6       58.07      141.54     38.43 o 
   3   4   6       68.21       89.97     29.61 o 
   4   4   6       68.13       72.61     30.81 o 
   5   4   6       93.12       20.97     45.81 o 
   6   4   6      275.62      454.12     39.78 o 
   7   4   6       13.52       12.78     34.12 o 
   8   4   6        7.02       -2.46     34.36 o 
   9   4   6       73.63       42.29     36.88 o 
  10   4   6        1.57       49.86     46.65 o 
  11   4   6       48.92       38.86     50.20 o 
  12   4   6        8.78       28.87     53.10 o 
  13   4   6        1.59       32.33     69.94 o 
  14   4   6        0.27       29.19     58.89 o 
  15   4   6       14.30      -28.82     52.53 o 
 -19   5   6       37.82      -37.37     57.79 o 
 -18   5   6       31.90      -54.52     54.52 o 
 -17   5   6        3.28      -13.88     52.19 o 
 -16   5   6       57.96       39.78     50.82 o 
 -15   5   6      452.78      443.96     57.86 o 
 -14   5   6      653.13      579.32     78.60 o 
 -13   5   6      596.88      535.94     74.13 o 
 -12   5   6     1258.58      886.83     82.60 o 
 -11   5   6     1205.12     1082.94     86.71 o 
 -10   5   6     1338.13     1226.88     89.13 o 
  -9   5   6     1706.48     1590.66    100.77 o 
  -8   5   6     1956.00     1709.96    104.61 o 
  -7   5   6      601.76      688.72     70.13 o 
  -6   5   6      838.24      779.25     58.50 o 
  -5   5   6      456.44      537.22     82.50 o 
  -4   5   6       41.04       32.62     40.67 o 
  -3   5   6        1.66       -4.25     30.88 o 
  -2   5   6       40.74       87.12     32.51 o 
  -1   5   6      457.21      508.60     49.88 o 
   0   5   6      835.87      788.26     56.31 o 
   1   5   6      601.63      705.17     84.39 o 
   2   5   6     1961.90     1811.71    214.67 o 
   3   5   6     1701.07     1587.44    126.54 o 
   4   5   6     1334.76     1138.01     54.32 o 
   5   5   6     1205.48     1121.23     54.08 o 
   6   5   6     1257.70     1090.43     54.20 o 
   7   5   6      601.38      555.35     57.52 o 
   8   5   6      648.75      631.00     46.76 o 
   9   5   6      450.78      413.79     45.06 o 
  10   5   6       57.64       48.36     46.72 o 
  11   5   6        3.34      -14.80     51.33 o 
  12   5   6       31.23       22.73     65.33 o 
  13   5   6       38.02       -5.20     57.63 o 
 -17   6   6      251.04       94.53     64.12 o 
 -16   6   6      313.34      266.42     97.34 o 
 -15   6   6      395.50      264.18     92.71 o 
 -14   6   6      494.31      397.07     60.16 o 
 -13   6   6      329.90      278.18     73.60 o 
 -12   6   6       13.86       93.71     63.23 o 
 -11   6   6       33.14       24.22     61.07 o 
 -10   6   6       30.31       24.74     60.54 o 
  -9   6   6       52.32        2.58     59.44 o 
  -8   6   6       67.14       78.44     58.54 o 
  -7   6   6      299.40      559.79     72.02 o 
  -6   6   6     1388.27     1376.71     97.29 o 
  -5   6   6      837.72     1106.95     91.92 o 
  -4   6   6      532.21      729.63     76.34 o 
  -3   6   6      937.09     1036.03     66.01 o 
  -2   6   6      536.38      645.82     73.55 o 
  -1   6   6      841.25      941.67     61.78 o 
   0   6   6     1381.88     1205.81     68.34 o 
   1   6   6      299.43      362.82     49.54 o 
   2   6   6       65.98       67.50     44.38 o 
   3   6   6       51.78       67.11     34.64 o 
   4   6   6       30.13      -49.85     67.53 o 
   5   6   6       33.69       70.21     36.54 o 
   6   6   6       13.76       64.57     37.80 o 
   7   6   6      331.97      261.66     42.51 o 
   8   6   6      497.12      529.70     48.16 o 
   9   6   6      393.23      401.40     47.34 o 
  10   6   6      311.98      184.84     49.25 o 
  11   6   6      250.54      160.09     59.15 o 
 -15   7   6       47.28        9.24     89.26 o 
 -14   7   6       46.16       54.96     75.02 o 
 -13   7   6      131.21       93.08     74.55 o 
 -12   7   6      202.26      293.19     78.65 o 
 -11   7   6       95.82       99.19     71.39 o 
 -10   7   6      107.92      122.67     69.76 o 
  -9   7   6      100.65       73.18     68.86 o 
  -8   7   6       74.76        8.74     65.44 o 
  -7   7   6      117.56       62.33     65.44 o 
  -6   7   6       99.87       11.79     64.28 o 
  -5   7   6       28.32      101.82     65.23 o 
  -4   7   6       25.07       46.28     63.75 o 
  -3   7   6       46.59      -61.23     61.23 o 
  -2   7   6       24.90       -3.00     60.39 o 
  -1   7   6       28.57       55.12     62.44 o 
   0   7   6       99.00      142.20     62.07 o 
   1   7   6      116.56       96.24     46.09 o 
   2   7   6       75.50       32.08     36.89 o 
   3   7   6      101.28       34.85     37.22 o 
   4   7   6      107.28       85.34     39.21 o 
   5   7   6       96.01      130.00     41.08 o 
   6   7   6      200.10      172.60     41.68 o 
   7   7   6      131.14      119.03     58.06 o 
   8   7   6       46.83       56.37     48.99 o 
   9   7   6       47.42       -5.11     42.77 o 
 -11   8   6       61.50        9.06     78.86 o 
 -10   8   6       24.06       65.07     77.34 o 
  -9   8   6       90.18       32.54     74.60 o 
  -8   8   6      182.90       77.13     77.34 o 
  -7   8   6      345.37      292.56     80.02 o 
  -6   8   6      515.36      655.77     88.55 o 
  -5   8   6      600.70      685.25     89.71 o 
  -4   8   6     1043.54     1382.45    110.19 o 
  -3   8   6     1244.09     1222.29    103.77 o 
  -2   8   6     1039.65     1145.27    102.87 o 
  -1   8   6      601.47      548.21     82.18 o 
   0   8   6      518.78      459.60     78.60 o 
   1   8   6      345.64      219.23     74.68 o 
   2   8   6      181.71      225.50     49.92 o 
   3   8   6       88.92       69.08     40.81 o 
   4   8   6       24.26        0.15     40.35 o 
   5   8   6       61.60       10.40     42.22 o 
 -22   1   7      202.65      161.30     37.98 o 
 -21   1   7      286.69      323.37     52.45 o 
 -20   1   7      164.78      103.49     35.44 o 
 -19   1   7       33.35      -14.88     32.92 o 
 -18   1   7        1.67       38.82     31.85 o 
 -17   1   7       11.01       28.74     30.60 o 
 -16   1   7      215.31      255.95     27.59 o 
 -15   1   7      681.91      738.22     31.99 o 
 -14   1   7      896.96      877.63     33.89 o 
 -13   1   7     1647.03     1676.96     44.24 o 
 -12   1   7     1684.72     1591.51     42.46 o 
 -11   1   7     1562.41     1434.10     36.96 o 
 -10   1   7     1702.65     1691.75     37.86 o 
  -9   1   7     2069.37     1890.19     50.28 o 
  -8   1   7     1810.19     1684.07     42.18 o 
  -7   1   7     1329.02     1344.90     40.53 o 
  -6   1   7     1117.55      989.99     43.31 o 
  -5   1   7      298.66      298.10     19.45 o 
  -4   1   7        6.02       36.27     18.82 o 
  -3   1   7        5.96       59.87     16.80 o 
  -2   1   7      299.24      365.39     18.51 o 
  -1   1   7     1116.76     1089.53     30.47 o 
   0   1   7     1320.25     1413.24     35.16 o 
   1   1   7     1807.79     1736.12     40.12 o 
   2   1   7     2075.72     1940.76     52.68 o 
   3   1   7     1710.26     1744.46     49.69 o 
   4   1   7     1551.22     1467.39     45.82 o 
   5   1   7     1682.81     1629.86     55.14 o 
   6   1   7     1641.82     1769.74     58.94 o 
   7   1   7      899.47      939.74     45.94 o 
   8   1   7      685.15      809.53     42.37 o 
   9   1   7      213.11      176.98     35.52 o 
  10   1   7       10.84        3.87     35.73 o 
  11   1   7        1.63      -16.15     37.77 o 
  12   1   7       33.75      -39.32     39.32 o 
  13   1   7      165.12      138.75     50.70 o 
  14   1   7      284.72      287.36     54.34 o 
  15   1   7      200.35       66.48     86.51 o 
 -21   2   7      145.48      120.67     43.25 o 
 -20   2   7       79.73        8.04     40.83 o 
 -19   2   7      330.10      329.91     42.37 o 
 -18   2   7      661.79      721.59     46.10 o 
 -17   2   7      590.22      607.52     41.83 o 
 -16   2   7      589.39      527.62     33.51 o 
 -15   2   7      704.15      645.06     39.29 o 
 -14   2   7      448.59      533.27     31.46 o 
 -13   2   7      117.74       51.30     24.89 o 
 -12   2   7       52.95       57.58     26.23 o 
 -11   2   7       23.18       62.96     26.21 o 
 -10   2   7       29.90       32.21     20.96 o 
  -9   2   7       98.69      100.40     21.61 o 
  -8   2   7      484.88      555.08     26.46 o 
  -7   2   7      682.26      840.98     31.42 o 
  -6   2   7      592.73      917.27     39.42 o 
  -5   2   7     1194.63     1419.03     71.32 o 
  -4   2   7     2524.07     2952.75     97.79 o 
  -3   2   7     2514.82     2610.03     60.68 o 
  -2   2   7     1184.39      965.87     31.73 o 
  -1   2   7      590.86      718.75     28.68 o 
   0   2   7      679.60      830.61     32.94 o 
   1   2   7      488.34      543.78     35.20 o 
   2   2   7       98.98      126.83     19.48 o 
   3   2   7       30.52        5.89     17.57 o 
   4   2   7       23.55       45.29     22.17 o 
   5   2   7       52.49       75.60     26.43 o 
   6   2   7      120.10       30.64     33.03 o 
   7   2   7      444.66      429.88     55.28 o 
   8   2   7      704.18      647.51     60.54 o 
   9   2   7      588.01      470.41     59.78 o 
  10   2   7      591.17      684.10     96.40 o 
  11   2   7      661.00      739.96     84.37 o 
  12   2   7      327.46      371.36    115.66 o 
  13   2   7       78.82        8.82     66.85 o 
  14   2   7      145.37       85.74     57.17 o 
 -21   3   7       39.81       34.71     43.11 o 
 -20   3   7        5.59       48.37     41.93 o 
 -19   3   7       45.35       16.40     39.83 o 
 -18   3   7       33.07       86.48     46.08 o 
 -17   3   7        6.34       31.17     35.18 o 
 -16   3   7      140.89       50.88     33.95 o 
 -15   3   7      401.10      607.39     52.26 o 
 -14   3   7      125.56      122.21     37.91 o 
 -13   3   7      133.32       54.15     43.41 o 
 -12   3   7      303.25      330.85     68.10 o 
 -11   3   7      350.15      365.71     71.23 o 
 -10   3   7      382.77      552.61     47.06 o 
  -9   3   7       25.39      165.49     37.42 o 
  -8   3   7      258.66       98.21     36.33 o 
  -7   3   7      213.94      386.73     31.70 o 
  -6   3   7      457.52      715.17     40.06 o 
  -5   3   7      227.62      255.70     28.48 o 
  -4   3   7       53.84       61.65     28.86 o 
  -3   3   7       53.73       25.89     29.51 o 
  -2   3   7      231.88      365.30     50.76 o 
  -1   3   7      458.49      734.32     40.46 o 
   0   3   7      216.39      306.83     31.95 o 
   1   3   7      253.31      119.47     44.85 o 
   2   3   7       25.03      132.02     49.73 o 
   3   3   7      378.11      467.36     40.85 o 
   4   3   7      355.20      349.08     29.69 o 
   5   3   7      307.17      263.08     32.04 o 
   6   3   7      135.02       44.39     28.43 o 
   7   3   7      125.24      102.15     30.07 o 
   8   3   7      396.84      591.30     48.19 o 
   9   3   7      138.14       45.72     61.17 o 
  10   3   7        6.22      -35.35     45.32 o 
  11   3   7       32.37       17.02     49.06 o 
  12   3   7       44.38      -46.03     51.99 o 
  13   3   7        5.60      -17.88     61.78 o 
  14   3   7       39.31       11.44     57.42 o 
 -20   4   7      352.91      310.77    101.87 o 
 -19   4   7      522.68      534.39     68.37 o 
 -18   4   7     1010.86     1049.77     88.26 o 
 -17   4   7      632.45      538.96     62.73 o 
 -16   4   7      717.13      585.18     61.83 o 
 -15   4   7      916.59      779.47     62.40 o 
 -14   4   7      625.96      545.89     75.44 o 
 -13   4   7      253.14      228.22     65.18 o 
 -12   4   7       47.54       69.02     58.23 o 
 -11   4   7       87.30       41.06     57.65 o 
 -10   4   7      180.33      204.16     60.65 o 
  -9   4   7      121.52      259.34     58.39 o 
  -8   4   7      444.21      450.13     63.28 o 
  -7   4   7     1444.89     1770.03    106.08 o 
  -6   4   7     1538.95     1908.60    110.24 o 
  -5   4   7     1970.14     2187.22     92.76 o 
  -4   4   7     2341.23     2571.66    186.08 o 
  -3   4   7     2339.34     2461.04    161.47 o 
  -2   4   7     1968.87     1887.14     81.69 o 
  -1   4   7     1544.68     1515.43     71.94 o 
   0   4   7     1445.28     1489.48     93.61 o 
   1   4   7      437.98      398.59     58.54 o 
   2   4   7      123.55      178.21     54.12 o 
   3   4   7      176.84      248.50     35.48 o 
   4   4   7       86.06       25.91     35.50 o 
   5   4   7       48.20       25.84     34.95 o 
   6   4   7      252.54      208.07     39.07 o 
   7   4   7      629.60      544.94     50.63 o 
   8   4   7      912.79      595.13     47.82 o 
   9   4   7      718.80      622.08     49.46 o 
  10   4   7      628.74      357.09     57.98 o 
  11   4   7     1008.98      987.92     77.84 o 
  12   4   7      520.80      440.27     73.93 o 
 -18   5   7        3.76      -56.38     79.02 o 
 -17   5   7        4.13       32.27     77.44 o 
 -16   5   7       15.00       33.69     74.34 o 
 -15   5   7        5.22       -6.26     71.34 o 
 -14   5   7       68.03        3.95     67.81 o 
 -13   5   7       92.48       13.69     66.12 o 
 -12   5   7      209.03      185.74     67.02 o 
 -11   5   7      187.10      188.95     65.39 o 
 -10   5   7      299.38      305.51     66.07 o 
  -9   5   7      477.49      494.09     72.86 o 
  -8   5   7      201.70      243.38     64.33 o 
  -7   5   7      101.83      128.67     60.65 o 
  -6   5   7       89.90      108.40     59.96 o 
  -5   5   7       22.63       -5.79     57.75 o 
  -4   5   7       13.38       64.91     57.65 o 
  -3   5   7       13.12       15.95     55.81 o 
  -2   5   7       22.77       88.32     44.59 o 
  -1   5   7       90.62       -4.61     44.21 o 
   0   5   7      103.37       35.26     44.96 o 
   1   5   7      200.18      247.34     48.73 o 
   2   5   7      479.56      508.43     42.43 o 
   3   5   7      295.65      300.32     39.72 o 
   4   5   7      188.57      145.24     38.81 o 
   5   5   7      207.24      140.56     39.27 o 
   6   5   7       93.38       90.75     42.52 o 
   7   5   7       66.61       -6.31     38.57 o 
   8   5   7        5.27       33.56     40.18 o 
   9   5   7       14.91       35.32     42.07 o 
  10   5   7        4.20       13.19     82.21 o 
  11   5   7        3.72      -52.40     54.93 o 
 -16   6   7      301.20      167.84     82.39 o 
 -15   6   7      202.84      105.87     80.34 o 
 -14   6   7      117.41       36.64     74.07 o 
 -13   6   7      112.24       75.13     72.65 o 
 -12   6   7       31.33       95.45     70.60 o 
 -11   6   7        1.93       20.85     69.02 o 
 -10   6   7       63.95       99.98     68.60 o 
  -9   6   7       72.99      124.98     68.76 o 
  -8   6   7       73.08       49.07     65.60 o 
  -7   6   7      532.12      786.07     87.13 o 
  -6   6   7      377.24      503.41     78.50 o 
  -5   6   7      769.42     1000.92     91.55 o 
  -4   6   7      660.43      844.45     86.24 o 
  -3   6   7      661.49      930.37     88.87 o 
  -2   6   7      766.81      871.51     87.76 o 
  -1   6   7      381.38      340.25     68.12 o 
   0   6   7      532.94      598.77     95.08 o 
   1   6   7       72.32      -22.20     61.65 o 
   2   6   7       72.88       55.79     37.31 o 
   3   6   7       64.55       25.29     38.12 o 
   4   6   7        1.96       24.16     38.75 o 
   5   6   7       30.73       -2.38     39.25 o 
   6   6   7      113.66      116.79     42.26 o 
   7   6   7      115.20       44.60     50.26 o 
   8   6   7      204.90      147.49     52.57 o 
   9   6   7      297.13      249.89     47.56 o 
 -12   7   7      698.82      637.50     93.82 o 
 -11   7   7      692.79      655.77     91.03 o 
 -10   7   7      875.35      895.31     99.24 o 
  -9   7   7      539.79      417.54     82.76 o 
  -8   7   7      449.55      270.87     78.92 o 
  -7   7   7      352.04      343.31     79.86 o 
  -6   7   7      373.54      405.38     80.81 o 
  -5   7   7      205.64      322.41     75.81 o 
  -4   7   7        7.40       17.06     70.02 o 
  -3   7   7        7.44        8.69     68.28 o 
  -2   7   7      205.62      268.39     72.92 o 
  -1   7   7      376.74      272.34     71.81 o 
   0   7   7      352.71      409.27     75.23 o 
   1   7   7      448.71      418.73     53.37 o 
   2   7   7      535.60      321.68     44.55 o 
   3   7   7      879.70      786.41    107.95 o 
   4   7   7      687.39      589.13     50.32 o 
   5   7   7      706.92      566.32     58.62 o 
   6   7   7      434.49      422.59     78.07 o 
  -5   8   7       32.84       48.65     76.86 o 
  -4   8   7       37.98       70.49     77.02 o 
  -3   8   7       37.59      268.39     79.76 o 
  -2   8   7       33.30      -69.12     69.12 o 
 -21   0   8      213.66      163.36     82.34 o 
 -20   0   8      453.82      466.66     51.54 o 
 -19   0   8      615.45      564.17     63.28 o 
 -18   0   8      737.72      669.80     51.95 o 
 -17   0   8     1288.57     1211.27     61.74 o 
 -16   0   8      492.31      530.08     93.63 o 
 -15   0   8     1507.18     1697.46     68.66 o 
 -14   0   8      203.72      157.23     40.98 o 
 -13   0   8      147.02      259.73     44.11 o 
 -12   0   8        1.27      184.58     34.74 o 
 -11   0   8       62.16        8.84     31.61 o 
 -10   0   8       78.18      -31.13     46.98 o 
  -9   0   8      220.52      318.71     39.59 o 
  -8   0   8      889.84     1123.46     90.55 o 
  -7   0   8     1771.25     2051.90    159.33 o 
  -6   0   8     2121.86     2428.06     98.62 o 
  -5   0   8     1463.14     2291.40     77.05 o 
  -4   0   8     4013.23     3960.76    143.02 o 
  -3   0   8     1463.37     1814.52     80.09 o 
  -2   0   8     2114.00     2188.78     90.25 o 
  -1   0   8     1775.58     1506.27     72.54 o 
   0   0   8      883.18      810.92     46.32 o 
   1   0   8      219.32      203.55     41.45 o 
   2   0   8       78.58       11.90     40.02 o 
   3   0   8       62.38       25.60     41.02 o 
   4   0   8        1.26      117.65     44.37 o 
   5   0   8      147.88      172.64     46.95 o 
   6   0   8      206.22      110.38     48.82 o 
   7   0   8     1507.62     1752.55    101.08 o 
   8   0   8      489.87      454.14     59.55 o 
   9   0   8     1286.06     1472.80     88.44 o 
  10   0   8      739.54      741.33     69.67 o 
  11   0   8      613.96      696.10     70.19 o 
  12   0   8      448.24      422.51     68.52 o 
 -20   1   8        7.87      -35.09     35.09 o 
 -19   1   8        0.16       17.85     34.64 o 
 -18   1   8       15.70      -33.10     33.10 o 
 -17   1   8        3.30        8.88     35.95 o 
 -16   1   8       69.77       64.55     31.63 o 
 -15   1   8       71.34       93.23     30.17 o 
 -14   1   8      222.02      205.37     26.65 o 
 -13   1   8       61.80      -23.60     26.82 o 
 -12   1   8      440.97      583.85     32.53 o 
 -11   1   8       50.80       60.68     25.08 o 
 -10   1   8      437.84      507.58     29.66 o 
  -9   1   8      286.82      321.90     26.49 o 
  -8   1   8      271.43      249.22     28.73 o 
  -7   1   8      170.55      178.73     22.45 o 
  -6   1   8       88.87       66.79     24.30 o 
  -5   1   8       87.08      152.32     23.10 o 
  -4   1   8       34.00      137.74     27.05 o 
  -3   1   8       85.60       77.89     24.51 o 
  -2   1   8       87.07       54.69     24.11 o 
  -1   1   8      168.41      228.07     23.81 o 
   0   1   8      269.98      272.68     26.78 o 
   1   1   8      288.85      319.31     28.00 o 
   2   1   8      438.03      467.52     30.19 o 
   3   1   8       50.66       44.20     26.02 o 
   4   1   8      439.77      576.39     37.05 o 
   5   1   8       62.27       40.50     32.14 o 
   6   1   8      222.86      242.27     35.14 o 
   7   1   8       71.16      101.74     37.40 o 
   8   1   8       69.30       26.91     43.67 o 
   9   1   8        3.30      -45.40     45.40 o 
  10   1   8       15.80        7.39     39.41 o 
  11   1   8        0.16      -48.94     48.94 o 
  12   1   8        7.70      -50.33     50.33 o 
 -20   2   8      192.10      197.88     44.73 o 
 -19   2   8      477.24      481.81     46.57 o 
 -18   2   8      545.28      573.09     67.14 o 
 -17   2   8      211.77      134.35     45.25 o 
 -16   2   8      379.02      356.11     45.89 o 
 -15   2   8      268.42      276.00     44.12 o 
 -14   2   8      242.13      262.58     34.69 o 
 -13   2   8       41.54       67.18     38.42 o 
 -12   2   8       74.61      100.38     30.79 o 
 -11   2   8       78.76      169.27     30.84 o 
 -10   2   8       69.28       39.12     33.82 o 
  -9   2   8      390.47      557.78     30.86 o 
  -8   2   8      366.32      591.99     33.44 o 
  -7   2   8      651.08      749.52     35.87 o 
  -6   2   8      612.19      751.40     44.65 o 
  -5   2   8     1102.50     1139.38     43.07 o 
  -4   2   8     1590.05     1615.44     53.03 o 
  -3   2   8     1095.44      974.49     40.55 o 
  -2   2   8      608.27      592.80     29.87 o 
  -1   2   8      646.01      683.53     31.51 o 
   0   2   8      366.91      524.96     34.04 o 
   1   2   8      390.64      487.97     34.27 o 
   2   2   8       69.10       21.10     33.37 o 
   3   2   8       78.60      157.24     48.96 o 
   4   2   8       73.59       61.34     48.26 o 
   5   2   8       41.30       24.71     49.96 o 
   6   2   8      243.79      164.22     55.02 o 
   7   2   8      270.62      195.44     68.68 o 
   8   2   8      380.78      339.19     63.35 o 
   9   2   8      211.00       83.64     62.53 o 
  10   2   8      542.96      490.08     71.86 o 
  11   2   8      471.18      534.86     75.27 o 
  12   2   8      191.52      242.44    125.64 o 
 -19   3   8       18.31       46.95     50.35 o 
 -18   3   8       37.10      -40.97     46.97 o 
 -17   3   8      106.72      103.20     46.18 o 
 -16   3   8      288.41      309.03     56.28 o 
 -15   3   8      316.91      357.39     46.22 o 
 -14   3   8      626.00      495.93     47.70 o 
 -13   3   8      880.85      773.83     50.42 o 
 -12   3   8     1039.22     1290.71     60.48 o 
 -11   3   8     1290.91     1345.31     52.10 o 
 -10   3   8     1206.96     1245.67     61.24 o 
  -9   3   8     1309.73     1371.67     57.20 o 
  -8   3   8      561.46      701.92     51.87 o 
  -7   3   8     1244.20     1432.79     88.79 o 
  -6   3   8      104.30      341.10     43.99 o 
  -5   3   8       82.75      149.71     32.97 o 
  -4   3   8       35.01       79.98     31.44 o 
  -3   3   8       83.15      151.67     32.62 o 
  -2   3   8      105.55      420.75     40.54 o 
  -1   3   8     1234.39     1309.31     49.26 o 
   0   3   8      562.55      550.06     51.90 o 
   1   3   8     1308.20     1318.23     57.02 o 
   2   3   8     1201.21     1158.45     52.33 o 
   3   3   8     1292.24     1230.64     76.60 o 
   4   3   8     1041.64     1262.21     79.19 o 
   5   3   8      884.63      673.22    153.10 o 
   6   3   8      624.84      631.33     63.35 o 
   7   3   8      315.71      297.77     59.41 o 
   8   3   8      285.39      226.87     61.80 o 
   9   3   8      105.64      134.29     54.32 o 
  10   3   8       36.75      -29.21     52.40 o 
  11   3   8       17.94       -6.56     55.83 o 
 -18   4   8       39.71       34.71     60.22 o 
 -17   4   8        6.45       27.21    119.98 o 
 -16   4   8       40.65       43.48     55.69 o 
 -15   4   8       27.59      -51.83     51.83 o 
 -14   4   8        0.70      -50.71     50.71 o 
 -13   4   8        4.91      -28.47     48.30 o 
 -12   4   8       23.33       69.90     48.00 o 
 -11   4   8       36.43      158.34     47.61 o 
 -10   4   8       47.69      108.35     52.25 o 
  -9   4   8       88.18      208.95     65.65 o 
  -8   4   8       19.12       74.55     60.91 o 
  -7   4   8        7.46       30.75     58.96 o 
  -6   4   8       56.93       51.70     59.39 o 
  -5   4   8        6.77      -21.74     57.17 o 
  -4   4   8        6.01       26.96     58.17 o 
  -3   4   8        6.66       42.06     54.91 o 
  -2   4   8       58.14       46.43     54.86 o 
  -1   4   8        7.57       54.59     54.81 o 
   0   4   8       18.79       78.39     55.38 o 
   1   4   8       87.94      -28.75     53.96 o 
   2   4   8       48.68      123.16     40.40 o 
   3   4   8       35.78       99.44     41.90 o 
   4   4   8       23.12      -29.24     37.21 o 
   5   4   8        4.86       20.92     38.43 o 
   6   4   8        0.70        1.81     43.81 o 
   7   4   8       27.51       32.98     86.84 o 
   8   4   8       39.92       15.78     66.28 o 
   9   4   8        6.44       94.25     70.48 o 
  10   4   8       39.27      -47.42     69.31 o 
 -16   5   8      185.98      153.04     82.02 o 
 -15   5   8      338.24      451.23     87.08 o 
 -14   5   8      352.93      300.98     80.44 o 
 -13   5   8      581.23      547.47     82.55 o 
 -12   5   8     1065.44      969.17     96.13 o 
 -11   5   8      679.59      630.02     84.66 o 
 -10   5   8      962.70     1079.15     98.03 o 
  -9   5   8      549.49      530.47     78.65 o 
  -8   5   8      347.46      400.17     74.92 o 
  -7   5   8      542.30      759.06     84.02 o 
  -6   5   8      474.88      691.93     82.66 o 
  -5   5   8       54.04       68.60     66.23 o 
  -4   5   8       75.00       14.85     62.97 o 
  -3   5   8       54.29      249.33     66.60 o 
  -2   5   8      478.41      695.20     79.50 o 
  -1   5   8      544.97      535.68     73.39 o 
   0   5   8      345.21      184.57     74.31 o 
   1   5   8      545.40      449.24     97.50 o 
   2   5   8      959.45      775.15     73.62 o 
   3   5   8      680.70      564.98     47.89 o 
   4   5   8     1068.95      853.60     53.35 o 
   5   5   8      580.83      431.22     47.40 o 
   6   5   8      352.94      204.27     44.45 o 
   7   5   8      336.92      326.86     53.65 o 
   8   5   8      185.78      180.11     45.26 o 
 -13   6   8       90.27       73.28     78.86 o 
 -12   6   8       79.13      175.37     79.55 o 
 -11   6   8        4.20      -33.54     73.13 o 
 -10   6   8      101.97      -71.02     71.02 o 
  -9   6   8      108.34      227.96     77.50 o 
  -8   6   8      119.16      167.21     76.71 o 
  -7   6   8      362.95      382.16     82.29 o 
  -6   6   8      308.25      554.32     85.39 o 
  -5   6   8      409.39      568.85     84.23 o 
  -4   6   8      937.28      840.13     91.55 o 
  -3   6   8      409.13      501.20     80.92 o 
  -2   6   8      305.87      386.32     74.39 o 
  -1   6   8      363.32      218.11     69.12 o 
   0   6   8      120.26      124.56     65.33 o 
   1   6   8      107.90      219.55     42.83 o 
   2   6   8      100.49      105.47     40.48 o 
   3   6   8        4.14        4.34     41.11 o 
   4   6   8       80.23       39.55     41.98 o 
   5   6   8       89.69       69.99     43.14 o 
  -8   7   8      116.88      138.09     81.44 o 
  -7   7   8      115.47       87.39     80.23 o 
  -6   7   8        6.19      -33.43     77.29 o 
  -5   7   8        4.72       64.60     74.28 o 
  -4   7   8        0.50      -49.38     73.44 o 
  -3   7   8        4.68      -11.58     70.39 o 
  -2   7   8        6.11        2.53     68.86 o 
  -1   7   8      113.11      104.13     70.34 o 
   0   7   8      115.24      123.81     55.67 o 
 -18   1   9       18.79        8.74     39.85 o 
 -17   1   9      122.63       90.84     39.76 o 
 -16   1   9      328.86      396.13     41.30 o 
 -15   1   9      313.54      305.85     39.13 o 
 -14   1   9      553.65      539.14     40.62 o 
 -13   1   9      835.94      776.11     43.37 o 
 -12   1   9     1112.12     1204.51     53.25 o 
 -11   1   9     1263.60     1375.58     52.32 o 
 -10   1   9      992.71      951.99     53.71 o 
  -9   1   9      759.19      643.77     37.62 o 
  -8   1   9      569.21      616.09     37.20 o 
  -7   1   9      470.17      398.43     38.91 o 
  -6   1   9       58.91       40.56     30.94 o 
  -5   1   9       16.97      -20.89     32.24 o 
  -4   1   9       17.00        3.98     29.26 o 
  -3   1   9       59.13       69.90     29.89 o 
  -2   1   9      469.60      468.89     35.03 o 
  -1   1   9      566.17      623.52     36.95 o 
   0   1   9      755.41      634.66     34.14 o 
   1   1   9      990.33      854.79     47.72 o 
   2   1   9     1257.21     1320.96     62.96 o 
   3   1   9     1116.15     1088.68     60.25 o 
   4   1   9      840.31      735.62     51.07 o 
   5   1   9      555.95      452.67     48.33 o 
   6   1   9      312.56      281.83     47.62 o 
   7   1   9      327.70      445.89     74.50 o 
   8   1   9      120.97      111.25     48.82 o 
   9   1   9       18.59      -48.87     48.87 o 
 -18   2   9      170.44      165.01     50.90 o 
 -17   2   9      234.99      205.58     49.02 o 
 -16   2   9      252.67      174.78     47.09 o 
 -15   2   9      229.62      255.79     47.16 o 
 -14   2   9      115.66      128.24     44.66 o 
 -13   2   9       54.92       43.32     41.93 o 
 -12   2   9       23.28       20.49     40.68 o 
 -11   2   9       32.11      109.63     33.32 o 
 -10   2   9       21.01       32.66     37.84 o 
  -9   2   9      247.81      257.88     33.69 o 
  -8   2   9      591.80      861.24     48.14 o 
  -7   2   9      873.10     1096.13     53.09 o 
  -6   2   9      616.61      588.87     41.58 o 
  -5   2   9      459.13      774.91     46.30 o 
  -4   2   9      460.97      753.35     58.12 o 
  -3   2   9      623.32      586.79     54.69 o 
  -2   2   9      872.96      948.07     67.37 o 
  -1   2   9      586.46      568.79     54.99 o 
   0   2   9      244.18      181.25     48.82 o 
   1   2   9       21.36       66.38     49.77 o 
   2   2   9       32.12       79.84     51.68 o 
   3   2   9       22.78        0.17     52.97 o 
   4   2   9       55.36       59.87     78.44 o 
   5   2   9      115.49      114.22     58.54 o 
   6   2   9      231.63      211.63     61.11 o 
   7   2   9      252.84      263.43    116.19 o 
   8   2   9      234.71      232.50     66.18 o 
   9   2   9      168.88      221.24     96.47 o 
 -17   3   9       23.73      -11.91    110.95 o 
 -16   3   9       14.25       31.09     47.39 o 
 -15   3   9       23.73       49.95     46.55 o 
 -14   3   9       58.80       64.79     45.18 o 
 -13   3   9      178.49      162.30     45.07 o 
 -12   3   9      144.40      186.27     44.06 o 
 -11   3   9      262.17      306.26     43.64 o 
 -10   3   9      209.65      180.61     37.86 o 
  -9   3   9      118.45      142.71     39.31 o 
  -8   3   9       99.08       98.31     37.57 o 
  -7   3   9        5.33      104.85     36.64 o 
  -6   3   9       17.05        4.59     35.69 o 
  -5   3   9       32.49       71.31     41.70 o 
  -4   3   9       31.82       20.17     35.24 o 
  -3   3   9       16.73       -8.17     34.88 o 
  -2   3   9        5.24       25.98     46.50 o 
  -1   3   9       97.15       91.55     72.84 o 
   0   3   9      119.70       53.54     50.30 o 
   1   3   9      207.60      105.09     51.23 o 
   2   3   9      261.07      259.13     56.24 o 
   3   3   9      145.39       99.63     54.69 o 
   4   3   9      180.23       88.42     68.91 o 
   5   3   9       58.55       57.95     58.35 o 
   6   3   9       23.46      -31.19     59.89 o 
   7   3   9       14.18       34.64     76.07 o 
   8   3   9       24.15      -13.95    102.03 o 
 -15   4   9      230.65      276.64     85.34 o 
 -14   4   9      156.20      137.65     57.50 o 
 -13   4   9      129.33      120.39     69.47 o 
 -12   4   9       37.78       40.02     52.04 o 
 -11   4   9       34.68       52.16     57.81 o 
 -10   4   9      257.87      331.49     55.81 o 
  -9   4   9      285.44      345.77     54.78 o 
  -8   4   9      767.39      926.66     65.62 o 
  -7   4   9      446.29      827.75     68.73 o 
  -6   4   9      911.74     1021.90     69.54 o 
  -5   4   9     1438.48     1585.87    206.08 o 
  -4   4   9     1431.45     1475.90     78.76 o 
  -3   4   9      904.99      800.29     61.77 o 
  -2   4   9      445.18      603.17     56.88 o 
  -1   4   9      763.49      824.17     61.25 o 
   0   4   9      289.65      292.73     51.34 o 
   1   4   9      257.79      378.32     90.13 o 
   2   4   9       35.07       48.49     86.29 o 
   3   4   9       38.57      117.82     89.03 o 
   4   4   9      128.00       39.49     69.44 o 
   5   4   9      156.22       72.08     76.97 o 
   6   4   9      230.11      162.88     72.87 o 
 -12   5   9       87.79       77.60     78.97 o 
 -11   5   9       77.16       74.49     78.34 o 
 -10   5   9      102.34       67.55     74.76 o 
  -9   5   9       61.22      127.72     74.92 o 
  -8   5   9      106.82      240.81     78.50 o 
  -7   5   9       74.24      -21.95     72.13 o 
  -6   5   9       58.19       93.66     72.28 o 
  -5   5   9        5.80       -6.79     67.33 o 
  -4   5   9        5.76      -30.11     66.65 o 
  -3   5   9       58.26       43.01     67.70 o 
  -2   5   9       75.29      -62.75     62.75 o 
  -1   5   9      106.92       15.21     62.86 o 
   0   5   9       61.57       34.47     53.39 o 
   1   5   9      102.17       86.75     41.00 o 
   2   5   9       78.50       44.90     41.61 o 
   3   5   9       86.63       33.73     41.66 o 
  -7   6   9      198.10      155.57     80.87 o 
  -6   6   9      232.88      245.86     81.65 o 
  -5   6   9      455.98      524.10     87.24 o 
  -4   6   9      451.48      498.56     84.71 o 
  -3   6   9      232.23      240.07     75.50 o 
  -2   6   9      196.43      188.84     73.23 o 
 -15   0  10      400.33      334.99     57.80 o 
 -14   0  10       93.34      205.58     53.58 o 
 -13   0  10      117.62      103.97     51.77 o 
 -12   0  10       21.27       38.71     61.65 o 
 -11   0  10       83.33      108.51     50.58 o 
 -10   0  10      278.91      443.34     75.21 o 
  -9   0  10      520.33      948.30     68.74 o 
  -8   0  10     1135.38     1078.56     70.41 o 
  -7   0  10      599.36      751.18     88.45 o 
  -6   0  10      945.77      891.84     67.15 o 
  -5   0  10      806.19      694.98     60.55 o 
  -4   0  10      951.14      907.29     67.25 o 
  -3   0  10      598.41      626.94     80.10 o 
  -2   0  10     1130.61      912.88     59.89 o 
  -1   0  10      517.54      687.75     60.27 o 
   0   0  10      278.51      364.95     56.03 o 
   1   0  10       84.99       12.07     67.07 o 
   2   0  10       20.86       14.10     64.89 o 
   3   0  10      115.93       76.74     54.70 o 
   4   0  10       93.91       72.39     55.38 o 
   5   0  10      398.52      422.75     65.83 o 
 -15   1  10       20.83        6.74     43.85 o 
 -14   1  10      105.50      125.92     44.43 o 
 -13   1  10      105.03       47.71     46.41 o 
 -12   1  10      188.06      171.73     44.49 o 
 -11   1  10      147.78       98.86     42.21 o 
 -10   1  10      143.57      162.08     42.01 o 
  -9   1  10       30.18       24.58     40.79 o 
  -8   1  10       41.00       32.46     40.55 o 
  -7   1  10      106.29      135.94     41.59 o 
  -6   1  10       44.38       14.82     35.20 o 
  -5   1  10        6.09      -31.72     34.85 o 
  -4   1  10       43.50       18.72     40.88 o 
  -3   1  10      108.08      186.63     45.25 o 
  -2   1  10       41.46       -2.87     73.28 o 
  -1   1  10       30.74       16.19     44.21 o 
   0   1  10      141.69       89.24     44.15 o 
   1   1  10      147.57      106.23     44.58 o 
   2   1  10      187.16      143.09     45.42 o 
   3   1  10      104.99       68.39     38.87 o 
   4   1  10      106.13       39.84     46.46 o 
   5   1  10       20.51      -26.95     47.05 o 
 -14   2  10      132.36       91.82     58.74 o 
 -13   2  10       37.14      -18.35     56.05 o 
 -12   2  10        4.75       -1.54     56.30 o 
 -11   2  10       73.94       38.81     56.56 o 
 -10   2  10      128.23       88.80     67.89 o 
  -9   2  10      404.39      549.61     61.70 o 
  -8   2  10      275.62      352.11     45.77 o 
  -7   2  10      459.29      441.84     57.55 o 
  -6   2  10      296.36      455.62     75.86 o 
  -5   2  10      457.04      465.19    105.92 o 
  -4   2  10      297.92      319.16     53.82 o 
  -3   2  10      457.38      478.78     58.54 o 
  -2   2  10      277.56      353.10     69.36 o 
  -1   2  10      400.90      415.87     76.71 o 
   0   2  10      130.38      163.15     71.15 o 
   1   2  10       73.54      108.29     56.57 o 
   2   2  10        4.77       60.36     56.91 o 
   3   2  10       37.49       -9.36     58.13 o 
   4   2  10      131.02       68.06     61.18 o 
 -13   3  10      508.19      373.73     50.99 o 
 -12   3  10      623.91      480.96     51.87 o 
 -11   3  10      752.86      637.31     65.45 o 
 -10   3  10      532.94      451.97     48.93 o 
  -9   3  10      327.44      358.88     48.09 o 
  -8   3  10      244.35      207.32     63.57 o 
  -7   3  10      138.03      313.81    102.50 o 
  -6   3  10       59.10      209.38     53.91 o 
  -5   3  10       37.05      221.57     91.74 o 
  -4   3  10       60.36      214.45     54.95 o 
  -3   3  10      136.80      261.85    106.93 o 
  -2   3  10      245.09      231.52     84.63 o 
  -1   3  10      328.59      278.37    120.90 o 
   0   3  10      532.26      560.05     63.13 o 
   1   3  10      753.66      607.65     65.38 o 
   2   3  10      620.51      474.65     65.99 o 
   3   3  10      509.43      460.80     66.55 o 
 -10   4  10        8.64        5.74     55.62 o 
  -9   4  10       16.18      109.06     56.14 o 
  -8   4  10        9.78       21.73     54.37 o 
  -7   4  10       15.30       50.71     53.39 o 
  -6   4  10        1.14       73.76     81.34 o 
  -5   4  10       16.90       62.97     80.50 o 
  -4   4  10        1.15      -31.59     79.71 o 
  -3   4  10       15.09        0.42     80.76 o 
  -2   4  10        9.71      -14.37     82.23 o 
  -1   4  10       16.09       72.55     85.76 o 
   0   4  10        8.49       87.81     86.97 o 
  -9   1  11      171.14      163.41     81.81 o 
  -8   1  11      110.32      158.54     43.97 o 
  -7   1  11       73.98      125.10     43.98 o 
  -6   1  11       12.50       68.90     43.89 o 
  -5   1  11       12.24       77.46     47.83 o 
  -4   1  11       73.28       48.41     37.81 o 
  -3   1  11      110.63      175.32     39.30 o 
                                                 
